# Supplementary material for: High-quality Acinetobacter genomes recovered from combat wounds via metagenomic sequencing resemble cultured isolate genomes
Source: Microbiol Spectr. 2025 Nov 25;14(1):e01876-25. doi: 10.1128/spectrum.01876-25 (PMC12772318; doi:10.1128/spectrum.01876-25)
Supplement: Table S1 — Average wound properties and locations. [file spectrum.01876-25-s0002.xlsx]

## Sheet: Sheet1
Wound properties	Mean	Standard deviation	Min	Max
Days post-injury	12	4	6	18
Wound width (cm)	13.7	4.7	5	25
Wound depth (cm)	6.8	6.7	0.5	30
Wound length (cm)	21.2	6	9	32
Wound type	Count
Wound location
Lower body	23
Upper body	1
Injury mechanism
Blast	17
Crush	3
GSW	4
Wound type
Fasciotomy	1
Amputation	5
STI	18
