# Supplementary material for: High-quality Acinetobacter genomes recovered from combat wounds via metagenomic sequencing resemble cultured isolate genomes
Source: Microbiol Spectr. 2025 Nov 25;14(1):e01876-25. doi: 10.1128/spectrum.01876-25 (PMC12772318; doi:10.1128/spectrum.01876-25)
Supplement: Table S2 — NCBI accession numbers and details. [file spectrum.01876-25-s0003.xlsx]

## Sheet: NCBI
SPECIES	FILTER	STRAIN	LOCATION	SOURCE	TYPE	BIOSAMPLE	ASSEMBLY	KMER_GROUP	FILE
Acinetobacter baumannii		S1_AB1A2	USA: Pittsburgh	BAL	civilian	SAMN07977762	GCA_002948475.1	PDG000000010.387	GCA_002948475.1_ASM294847v1_protein.faa
Acinetobacter baumannii		S21	USA: Pittsburgh	BAL	civilian	SAMN07977802	GCA_002950415.1	PDG000000010.387	GCA_002950415.1_ASM295041v1_protein.faa
Acinetobacter baumannii		R18	USA: Pittsburgh	BAL	civilian	SAMN07977797	GCA_002950515.1	PDG000000010.387	GCA_002950515.1_ASM295051v1_protein.faa
Acinetobacter baumannii		S18	USA: Pittsburgh	BAL	civilian	SAMN07977796	GCA_002950525.1	PDG000000010.387	GCA_002950525.1_ASM295052v1_protein.faa
Acinetobacter baumannii		S16	USA: Pittsburgh	BAL	civilian	SAMN07977792	GCA_002950625.1	PDG000000010.387	GCA_002950625.1_ASM295062v1_protein.faa
Acinetobacter baumannii		S11	USA: Pittsburgh	BAL	civilian	SAMN07977782	GCA_002950795.1	PDG000000010.387	GCA_002950795.1_ASM295079v1_protein.faa
Acinetobacter baumannii		S9	USA: Pittsburgh	BAL	civilian	SAMN07977778	GCA_002950855.1	PDG000000010.387	GCA_002950855.1_ASM295085v1_protein.faa
Acinetobacter baumannii		S6	USA: Pittsburgh	BAL	civilian	SAMN07977772	GCA_002950895.1	PDG000000010.387	GCA_002950895.1_ASM295089v1_protein.faa
Acinetobacter baumannii		R5	USA: Pittsburgh	BAL	civilian	SAMN07977771	GCA_002950915.1	PDG000000010.387	GCA_002950915.1_ASM295091v1_protein.faa
Acinetobacter baumannii		S3	USA: Pittsburgh	BAL	civilian	SAMN07977766	GCA_002950975.1	PDG000000010.387	GCA_002950975.1_ASM295097v1_protein.faa
Acinetobacter baumannii		R2	USA: Pittsburgh	BAL	civilian	SAMN07977765	GCA_002950995.1	PDG000000010.387	GCA_002950995.1_ASM295099v1_protein.faa
Acinetobacter baumannii		S2	USA: Pittsburgh	BAL	civilian	SAMN07977764	GCA_002951015.1	PDG000000010.387	GCA_002951015.1_ASM295101v1_protein.faa
Acinetobacter baumannii		R1	USA: Pittsburgh	BAL	civilian	SAMN07977763	GCA_002951055.1	PDG000000010.387	GCA_002951055.1_ASM295105v1_protein.faa
Acinetobacter baumannii		R19	USA: Pittsburgh	BAL	civilian	SAMN07977799	GCA_002951095.1	PDG000000010.387	GCA_002951095.1_ASM295109v1_protein.faa
Acinetobacter baumannii		R15	USA: Pittsburgh	BAL	civilian	SAMN07977791	GCA_002951155.1	PDG000000010.387	GCA_002951155.1_ASM295115v1_protein.faa
Acinetobacter baumannii		S15	USA: Pittsburgh	BAL	civilian	SAMN07977790	GCA_002951175.1	PDG000000010.387	GCA_002951175.1_ASM295117v1_protein.faa
Acinetobacter baumannii		R9	USA: Pittsburgh	BAL	civilian	SAMN07977779	GCA_002951235.1	PDG000000010.387	GCA_002951235.1_ASM295123v1_protein.faa
Acinetobacter baumannii		S7	USA: Pittsburgh	BAL	civilian	SAMN07977774	GCA_002951335.1	PDG000000010.387	GCA_002951335.1_ASM295133v1_protein.faa
Acinetobacter baumannii		S5	USA: Pittsburgh	BAL	civilian	SAMN07977770	GCA_002951375.1	PDG000000010.387	GCA_002951375.1_ASM295137v1_protein.faa
Acinetobacter baumannii		S4	USA: Pittsburgh	BAL	civilian	SAMN07977768	GCA_002951435.1	PDG000000010.387	GCA_002951435.1_ASM295143v1_protein.faa
Acinetobacter baumannii		TG22653	USA: Arizona	BAL	civilian	SAMN10261589	GCA_003948455.2	PDG000000010.387	GCA_003948455.2_ASM394845v2_protein.faa
Acinetobacter baumannii		TG22592	USA: Arizona	BAL	civilian	SAMN10261541	GCA_003949635.1	PDG000000010.387	GCA_003949635.1_ASM394963v1_protein.faa
Acinetobacter baumannii	WRAMC	AB2828	USA: Walter Reed Army Medical Center	BLOOD	combat	SAMN03078660	GCA_001611995.1	PDG000000010.356	GCA_001611995.1_ASM161199v1_protein.faa
Acinetobacter baumannii	WRAMC	AB3340	USA: Walter Reed Army Medical Center	BLOOD	combat	SAMN03078661	GCA_001612005.1	PDG000000010.356	GCA_001612005.1_ASM161200v1_protein.faa
Acinetobacter baumannii	WRAMC	AB3560	USA: Walter Reed Army Medical Center	BLOOD	combat	SAMN03078662	GCA_001612015.1	PDG000000010.356	GCA_001612015.1_ASM161201v1_protein.faa
Acinetobacter baumannii	WRAMC	AB967	USA: Walter Reed Army Medical Center	BLOOD	combat	SAMN03078659	GCA_001612025.1	PDG000000010.356	GCA_001612025.1_ASM161202v1_protein.faa
Acinetobacter baumannii	WRAMC	AB3785	USA: Walter Reed Army Medical Center	BLOOD	combat	SAMN03078664	GCA_001612075.1	PDG000000010.356	GCA_001612075.1_ASM161207v1_protein.faa
Acinetobacter baumannii	WRAMC	AB4498	USA: Walter Reed Army Medical Center	BLOOD	combat	SAMN03078675	GCA_001612285.1	PDG000000010.356	GCA_001612285.1_ASM161228v1_protein.faa
Acinetobacter baumannii	WRAMC	AB5001	USA: Walter Reed Army Medical Center	BLOOD	combat	SAMN03078681	GCA_001612395.1	PDG000000010.356	GCA_001612395.1_ASM161239v1_protein.faa
Acinetobacter baumannii	WRAMC	AB5674	USA: Walter Reed Army Medical Center	BLOOD	combat	SAMN03078683	GCA_001612435.1	PDG000000010.356	GCA_001612435.1_ASM161243v1_protein.faa
Acinetobacter baumannii	MRSN	MRSN7067	USA	BLOOD	combat	SAMN12087709	GCA_006492575.1	PDG000000010.356	GCA_006492575.1_ASM649257v1_protein.faa
Acinetobacter baumannii	MRSN	MRSN3360	USA	BLOOD	combat	SAMN12087705	GCA_006492795.1	PDG000000010.356	GCA_006492795.1_ASM649279v1_protein.faa
Acinetobacter baumannii	MRSN	MRSN1174	USA	BLOOD	combat	SAMN12087698	GCA_006493655.1	PDG000000010.356	GCA_006493655.1_ASM649365v1_protein.faa
Acinetobacter baumannii	MRSN	MRSN1311	USA	BLOOD	combat	SAMN12087702	GCA_006494165.1	PDG000000010.356	GCA_006494165.1_ASM649416v1_protein.faa
Acinetobacter baumannii	MRSN	MRSN16880	USA	BLOOD	combat	SAMN12087734	GCA_006494585.1	PDG000000010.356	GCA_006494585.1_ASM649458v1_protein.faa
Acinetobacter baumannii		ABBL099	USA: Chicago	BLOOD	civilian	SAMN02867841	GCA_000738845.1	PDG000000010.387	GCA_000738845.1_ASM73884v1_protein.faa
Acinetobacter baumannii		ABBL055	USA: Chicago	BLOOD	civilian	SAMN04145666	GCA_001414565.1	PDG000000010.387	GCA_001414565.1_ASM141456v1_protein.faa
Acinetobacter baumannii		ABBL057	USA: Chicago	BLOOD	civilian	SAMN04145668	GCA_001414575.1	PDG000000010.387	GCA_001414575.1_ASM141457v1_protein.faa
Acinetobacter baumannii		ABBL060	USA: Chicago	BLOOD	civilian	SAMN04145671	GCA_001414645.1	PDG000000010.387	GCA_001414645.1_ASM141464v1_protein.faa
Acinetobacter baumannii		ABBL061	USA: Chicago	BLOOD	civilian	SAMN04145672	GCA_001414655.1	PDG000000010.387	GCA_001414655.1_ASM141465v1_protein.faa
Acinetobacter baumannii		ABBL063	USA: Chicago	BLOOD	civilian	SAMN04145674	GCA_001414685.1	PDG000000010.387	GCA_001414685.1_ASM141468v1_protein.faa
Acinetobacter pittii		ABBL064	USA: Chicago	BLOOD	civilian	SAMN04145675	GCA_001414705.1	PDG000000010.387	GCA_001414705.1_ASM141470v1_protein.faa
Acinetobacter pittii		ABBL065	USA: Chicago	BLOOD	civilian	SAMN04145676	GCA_001414725.1	PDG000000010.387	GCA_001414725.1_ASM141472v1_protein.faa
Acinetobacter baumannii		ABBL066	USA: Chicago	BLOOD	civilian	SAMN04145677	GCA_001414735.1	PDG000000010.387	GCA_001414735.1_ASM141473v1_protein.faa
Acinetobacter baumannii		ABBL067	USA: Chicago	BLOOD	civilian	SAMN04145678	GCA_001414765.1	PDG000000010.387	GCA_001414765.1_ASM141476v1_protein.faa
Acinetobacter baumannii		ABBL067a	USA: Chicago	BLOOD	civilian	SAMN04145679	GCA_001414785.1	PDG000000010.387	GCA_001414785.1_ASM141478v1_protein.faa
Acinetobacter baumannii		ABBL067b	USA: Chicago	BLOOD	civilian	SAMN04145680	GCA_001414805.1	PDG000000010.387	GCA_001414805.1_ASM141480v1_protein.faa
Acinetobacter baumannii		ABBL056	USA: Chicago	BLOOD	civilian	SAMN04145667	GCA_001414815.1	PDG000000010.387	GCA_001414815.1_ASM141481v1_protein.faa
Acinetobacter nosocomialis		ABBL058	USA: Chicago	BLOOD	civilian	SAMN04145669	GCA_001414835.1	PDG000000010.387	GCA_001414835.1_ASM141483v1_protein.faa
Acinetobacter baumannii		ABBL062	USA: Chicago	BLOOD	civilian	SAMN04145673	GCA_001414865.1	PDG000000010.387	GCA_001414865.1_ASM141486v1_protein.faa
Acinetobacter baumannii		ABBL067c	USA: Chicago	BLOOD	civilian	SAMN04145681	GCA_001414885.1	PDG000000010.387	GCA_001414885.1_ASM141488v1_protein.faa
Acinetobacter baumannii		ABBL067f	USA: Chicago	BLOOD	civilian	SAMN04145683	GCA_001414905.1	PDG000000010.387	GCA_001414905.1_ASM141490v1_protein.faa
Acinetobacter baumannii		ABBL059	USA: Chicago	BLOOD	civilian	SAMN04145670	GCA_001414915.1	PDG000000010.387	GCA_001414915.1_ASM141491v1_protein.faa
Acinetobacter baumannii		ABBL067e	USA: Chicago	BLOOD	civilian	SAMN04145682	GCA_001414925.1	PDG000000010.387	GCA_001414925.1_ASM141492v1_protein.faa
Acinetobacter baumannii		ABBL067g	USA: Chicago	BLOOD	civilian	SAMN04145684	GCA_001414935.1	PDG000000010.387	GCA_001414935.1_ASM141493v1_protein.faa
Acinetobacter baumannii		ABBL067k	USA: Chicago	BLOOD	civilian	SAMN04145688	GCA_001414985.1	PDG000000010.387	GCA_001414985.1_ASM141498v1_protein.faa
Acinetobacter baumannii		ABBL067h	USA: Chicago	BLOOD	civilian	SAMN04145685	GCA_001414995.1	PDG000000010.387	GCA_001414995.1_ASM141499v1_protein.faa
Acinetobacter baumannii		ABBL067l	USA: Chicago	BLOOD	civilian	SAMN04145689	GCA_001415015.1	PDG000000010.387	GCA_001415015.1_ASM141501v1_protein.faa
Acinetobacter baumannii		ABBL068	USA: Chicago	BLOOD	civilian	SAMN04145690	GCA_001415025.1	PDG000000010.387	GCA_001415025.1_ASM141502v1_protein.faa
Acinetobacter baumannii		ABBL070	USA: Chicago	BLOOD	civilian	SAMN04145692	GCA_001415065.1	PDG000000010.387	GCA_001415065.1_ASM141506v1_protein.faa
Acinetobacter baumannii		ABBL071	USA: Chicago	BLOOD	civilian	SAMN04145693	GCA_001415085.1	PDG000000010.387	GCA_001415085.1_ASM141508v1_protein.faa
Acinetobacter baumannii		ABBL073	USA: Chicago	BLOOD	civilian	SAMN04145695	GCA_001415095.1	PDG000000010.387	GCA_001415095.1_ASM141509v1_protein.faa
Acinetobacter pittii		ABBL074	USA: Chicago	BLOOD	civilian	SAMN04145696	GCA_001415105.1	PDG000000010.387	GCA_001415105.1_ASM141510v1_protein.faa
Acinetobacter pittii		ABBL075	USA: Chicago	BLOOD	civilian	SAMN04145697	GCA_001415145.1	PDG000000010.387	GCA_001415145.1_ASM141514v1_protein.faa
Acinetobacter baumannii		ABBL076	USA: Chicago	BLOOD	civilian	SAMN04145698	GCA_001415165.1	PDG000000010.387	GCA_001415165.1_ASM141516v1_protein.faa
Acinetobacter pittii		ABBL078	USA: Chicago	BLOOD	civilian	SAMN04145700	GCA_001415175.1	PDG000000010.387	GCA_001415175.1_ASM141517v1_protein.faa
Acinetobacter pittii		ABBL077	USA: Chicago	BLOOD	civilian	SAMN04145699	GCA_001415185.1	PDG000000010.387	GCA_001415185.1_ASM141518v1_protein.faa
Acinetobacter baumannii		ABBL082	USA: Chicago	BLOOD	civilian	SAMN04145703	GCA_001415215.1	PDG000000010.387	GCA_001415215.1_ASM141521v1_protein.faa
Acinetobacter pittii		ABBL086	USA: Chicago	BLOOD	civilian	SAMN04145706	GCA_001415245.1	PDG000000010.387	GCA_001415245.1_ASM141524v1_protein.faa
Acinetobacter baumannii		ABBL088	USA: Chicago	BLOOD	civilian	SAMN04145707	GCA_001415255.1	PDG000000010.387	GCA_001415255.1_ASM141525v1_protein.faa
Acinetobacter baumannii		ABBL091	USA: Chicago	BLOOD	civilian	SAMN04145710	GCA_001415275.1	PDG000000010.387	GCA_001415275.1_ASM141527v1_protein.faa
Acinetobacter baumannii		ABBL067i	USA: Chicago	BLOOD	civilian	SAMN04145686	GCA_001415295.1	PDG000000010.387	GCA_001415295.1_ASM141529v1_protein.faa
Acinetobacter baumannii		ABBL067j	USA: Chicago	BLOOD	civilian	SAMN04145687	GCA_001415325.1	PDG000000010.387	GCA_001415325.1_ASM141532v1_protein.faa
Acinetobacter baumannii		ABBL069	USA: Chicago	BLOOD	civilian	SAMN04145691	GCA_001415345.1	PDG000000010.387	GCA_001415345.1_ASM141534v1_protein.faa
Acinetobacter baumannii		ABBL072	USA: Chicago	BLOOD	civilian	SAMN04145694	GCA_001415355.1	PDG000000010.387	GCA_001415355.1_ASM141535v1_protein.faa
Acinetobacter baumannii		ABBL079	USA: Chicago	BLOOD	civilian	SAMN04145701	GCA_001415385.1	PDG000000010.387	GCA_001415385.1_ASM141538v1_protein.faa
Acinetobacter nosocomialis		ABBL080	USA: Chicago	BLOOD	civilian	SAMN04145702	GCA_001415395.1	PDG000000010.387	GCA_001415395.1_ASM141539v1_protein.faa
Acinetobacter baumannii		ABBL083	USA: Chicago	BLOOD	civilian	SAMN04145704	GCA_001415425.1	PDG000000010.387	GCA_001415425.1_ASM141542v1_protein.faa
Acinetobacter baumannii		ABBL085	USA: Chicago	BLOOD	civilian	SAMN04145705	GCA_001415435.1	PDG000000010.387	GCA_001415435.1_ASM141543v1_protein.faa
Acinetobacter baumannii		ABBL089	USA: Chicago	BLOOD	civilian	SAMN04145708	GCA_001415465.1	PDG000000010.387	GCA_001415465.1_ASM141546v1_protein.faa
Acinetobacter pittii		ABBL090	USA: Chicago	BLOOD	civilian	SAMN04145709	GCA_001415485.1	PDG000000010.387	GCA_001415485.1_ASM141548v1_protein.faa
Acinetobacter baumannii		ABBL092	USA: Chicago	BLOOD	civilian	SAMN04145711	GCA_001415505.1	PDG000000010.387	GCA_001415505.1_ASM141550v1_protein.faa
Acinetobacter baumannii		ABBL093	USA: Chicago	BLOOD	civilian	SAMN04145712	GCA_001415515.1	PDG000000010.387	GCA_001415515.1_ASM141551v1_protein.faa
Acinetobacter baumannii		ABBL095	USA: Chicago	BLOOD	civilian	SAMN04145714	GCA_001415535.1	PDG000000010.387	GCA_001415535.1_ASM141553v1_protein.faa
Acinetobacter lactucae		ABBL098	USA: Chicago	BLOOD	civilian	SAMN04145717	GCA_001415555.1	PDG000000010.387	GCA_001415555.1_ASM141555v1_protein.faa
Acinetobacter pittii		ABBL103	USA: Chicago	BLOOD	civilian	SAMN04145722	GCA_001415585.1	PDG000000010.387	GCA_001415585.1_ASM141558v1_protein.faa
Acinetobacter baumannii		ABBL105	USA: Chicago	BLOOD	civilian	SAMN04145723	GCA_001415595.1	PDG000000010.387	GCA_001415595.1_ASM141559v1_protein.faa
Acinetobacter baumannii		ABBL107	USA: Chicago	BLOOD	civilian	SAMN04145725	GCA_001415615.1	PDG000000010.387	GCA_001415615.1_ASM141561v1_protein.faa
Acinetobacter baumannii		ABBL109	USA: Chicago	BLOOD	civilian	SAMN04145726	GCA_001415645.1	PDG000000010.387	GCA_001415645.1_ASM141564v1_protein.faa
Acinetobacter baumannii		ABBL110	USA: Chicago	BLOOD	civilian	SAMN04145727	GCA_001415665.1	PDG000000010.387	GCA_001415665.1_ASM141566v1_protein.faa
Acinetobacter baumannii		ABBL113	USA: Chicago	BLOOD	civilian	SAMN04145729	GCA_001415695.1	PDG000000010.387	GCA_001415695.1_ASM141569v1_protein.faa
Acinetobacter baumannii		ABBL114	USA: Chicago	BLOOD	civilian	SAMN04145730	GCA_001415715.1	PDG000000010.387	GCA_001415715.1_ASM141571v1_protein.faa
Acinetobacter baumannii		ABBL115	USA: Chicago	BLOOD	civilian	SAMN04145731	GCA_001415735.1	PDG000000010.387	GCA_001415735.1_ASM141573v1_protein.faa
Acinetobacter baumannii		ABBL116	USA: Chicago	BLOOD	civilian	SAMN04145732	GCA_001415765.1	PDG000000010.387	GCA_001415765.1_ASM141576v1_protein.faa
Acinetobacter baumannii		ABBL117	USA: Chicago	BLOOD	civilian	SAMN04145733	GCA_001415785.1	PDG000000010.387	GCA_001415785.1_ASM141578v1_protein.faa
Acinetobacter baumannii		ABBL118	USA: Chicago	BLOOD	civilian	SAMN04145734	GCA_001415805.1	PDG000000010.387	GCA_001415805.1_ASM141580v1_protein.faa
Acinetobacter baumannii		ABBL121	USA: Chicago	BLOOD	civilian	SAMN04145736	GCA_001415815.1	PDG000000010.387	GCA_001415815.1_ASM141581v1_protein.faa
Acinetobacter baumannii		ABBL122	USA: Chicago	BLOOD	civilian	SAMN04145737	GCA_001415835.1	PDG000000010.387	GCA_001415835.1_ASM141583v1_protein.faa
Acinetobacter pittii		ABBL126	USA: Chicago	BLOOD	civilian	SAMN04145741	GCA_001415865.1	PDG000000010.387	GCA_001415865.1_ASM141586v1_protein.faa
Acinetobacter baumannii		ABBL127	USA: Chicago	BLOOD	civilian	SAMN04145742	GCA_001415875.1	PDG000000010.387	GCA_001415875.1_ASM141587v1_protein.faa
Acinetobacter pittii		ABBL128	USA: Chicago	BLOOD	civilian	SAMN04145743	GCA_001415895.1	PDG000000010.387	GCA_001415895.1_ASM141589v1_protein.faa
Acinetobacter baumannii		ABBL094	USA: Chicago	BLOOD	civilian	SAMN04145713	GCA_001415915.1	PDG000000010.387	GCA_001415915.1_ASM141591v1_protein.faa
Acinetobacter pittii		ABBL096	USA: Chicago	BLOOD	civilian	SAMN04145715	GCA_001415935.1	PDG000000010.387	GCA_001415935.1_ASM141593v1_protein.faa
Acinetobacter baumannii		ABBL097	USA: Chicago	BLOOD	civilian	SAMN04145716	GCA_001415965.1	PDG000000010.387	GCA_001415965.1_ASM141596v1_protein.faa
Acinetobacter baumannii		ABBL100	USA: Chicago	BLOOD	civilian	SAMN04145719	GCA_001415985.1	PDG000000010.387	GCA_001415985.1_ASM141598v1_protein.faa
Acinetobacter baumannii		ABBL101	USA: Chicago	BLOOD	civilian	SAMN04145720	GCA_001416005.1	PDG000000010.387	GCA_001416005.1_ASM141600v1_protein.faa
Acinetobacter baumannii		ABBL102	USA: Chicago	BLOOD	civilian	SAMN04145721	GCA_001416015.1	PDG000000010.387	GCA_001416015.1_ASM141601v1_protein.faa
Acinetobacter baumannii		ABBL106	USA: Chicago	BLOOD	civilian	SAMN04145724	GCA_001416035.1	PDG000000010.387	GCA_001416035.1_ASM141603v1_protein.faa
Acinetobacter pittii		ABBL120	USA: Chicago	BLOOD	civilian	SAMN04145735	GCA_001416065.1	PDG000000010.387	GCA_001416065.1_ASM141606v1_protein.faa
Acinetobacter baumannii		ABBL123	USA: Chicago	BLOOD	civilian	SAMN04145738	GCA_001416075.1	PDG000000010.387	GCA_001416075.1_ASM141607v1_protein.faa
Acinetobacter baumannii		ABBL124	USA: Chicago	BLOOD	civilian	SAMN04145739	GCA_001416095.1	PDG000000010.387	GCA_001416095.1_ASM141609v1_protein.faa
Acinetobacter baumannii		ABBL125	USA: Chicago	BLOOD	civilian	SAMN04145740	GCA_001416115.1	PDG000000010.387	GCA_001416115.1_ASM141611v1_protein.faa
Acinetobacter baumannii		ABBL131	USA: Chicago	BLOOD	civilian	SAMN04145746	GCA_001416145.1	PDG000000010.387	GCA_001416145.1_ASM141614v1_protein.faa
Acinetobacter baumannii		ABBL132	USA: Chicago	BLOOD	civilian	SAMN04145747	GCA_001416155.1	PDG000000010.387	GCA_001416155.1_ASM141615v1_protein.faa
Acinetobacter baumannii		ABBL134	USA: Chicago	BLOOD	civilian	SAMN04145749	GCA_001416165.1	PDG000000010.387	GCA_001416165.1_ASM141616v1_protein.faa
Acinetobacter pittii		ABBL135	USA: Chicago	BLOOD	civilian	SAMN04145750	GCA_001416185.1	PDG000000010.387	GCA_001416185.1_ASM141618v1_protein.faa
Acinetobacter baumannii		ABBL137	USA: Chicago	BLOOD	civilian	SAMN04145751	GCA_001416225.1	PDG000000010.387	GCA_001416225.1_ASM141622v1_protein.faa
Acinetobacter baumannii		ABBL138	USA: Chicago	BLOOD	civilian	SAMN04145752	GCA_001416235.1	PDG000000010.387	GCA_001416235.1_ASM141623v1_protein.faa
Acinetobacter baumannii		ABBL140	USA: Chicago	BLOOD	civilian	SAMN04145753	GCA_001416255.1	PDG000000010.387	GCA_001416255.1_ASM141625v1_protein.faa
Acinetobacter baumannii		ABBL141	USA: Chicago	BLOOD	civilian	SAMN04145754	GCA_001416275.1	PDG000000010.387	GCA_001416275.1_ASM141627v1_protein.faa
Acinetobacter baumannii		ABBL143	USA: Chicago	BLOOD	civilian	SAMN04145756	GCA_001416305.1	PDG000000010.387	GCA_001416305.1_ASM141630v1_protein.faa
Acinetobacter baumannii		ABBL147	USA: Chicago	BLOOD	civilian	SAMN04145758	GCA_001416315.1	PDG000000010.387	GCA_001416315.1_ASM141631v1_protein.faa
Acinetobacter pittii		ABBL148	USA: Chicago	BLOOD	civilian	SAMN04145759	GCA_001416335.1	PDG000000010.387	GCA_001416335.1_ASM141633v1_protein.faa
Acinetobacter baumannii		ABBL129	USA: Chicago	BLOOD	civilian	SAMN04145744	GCA_001416515.1	PDG000000010.387	GCA_001416515.1_ASM141651v1_protein.faa
Acinetobacter baumannii		ABBL130	USA: Chicago	BLOOD	civilian	SAMN04145745	GCA_001416545.1	PDG000000010.387	GCA_001416545.1_ASM141654v1_protein.faa
Acinetobacter baumannii		ABBL133	USA: Chicago	BLOOD	civilian	SAMN04145748	GCA_001416555.1	PDG000000010.387	GCA_001416555.1_ASM141655v1_protein.faa
Acinetobacter baumannii		ABBL142	USA: Chicago	BLOOD	civilian	SAMN04145755	GCA_001416565.1	PDG000000010.387	GCA_001416565.1_ASM141656v1_protein.faa
Acinetobacter baumannii		ABBL144	USA: Chicago	BLOOD	civilian	SAMN04145757	GCA_001416585.1	PDG000000010.387	GCA_001416585.1_ASM141658v1_protein.faa
Acinetobacter baumannii		ABBL149	USA: Chicago	BLOOD	civilian	SAMN04145760	GCA_001416625.1	PDG000000010.387	GCA_001416625.1_ASM141662v1_protein.faa
Acinetobacter baumannii		ABBL003	USA: Chicago	BLOOD	civilian	SAMN04145614	GCA_001432375.1	PDG000000010.387	GCA_001432375.1_ASM143237v1_protein.faa
Acinetobacter baumannii		ABBL006	USA: Chicago	BLOOD	civilian	SAMN04145617	GCA_001432385.1	PDG000000010.387	GCA_001432385.1_ASM143238v1_protein.faa
Acinetobacter baumannii		ABBL014	USA: Chicago	BLOOD	civilian	SAMN04145625	GCA_001432425.1	PDG000000010.387	GCA_001432425.1_ASM143242v1_protein.faa
Acinetobacter pittii		ABBL015	USA: Chicago	BLOOD	civilian	SAMN04145626	GCA_001432435.1	PDG000000010.387	GCA_001432435.1_ASM143243v1_protein.faa
Acinetobacter baumannii		ABBL009	USA: Chicago	BLOOD	civilian	SAMN04145620	GCA_001432445.1	PDG000000010.387	GCA_001432445.1_ASM143244v1_protein.faa
Acinetobacter baumannii		ABBL011	USA: Chicago	BLOOD	civilian	SAMN04145622	GCA_001432455.1	PDG000000010.387	GCA_001432455.1_ASM143245v1_protein.faa
Acinetobacter pittii		ABBL016	USA: Chicago	BLOOD	civilian	SAMN04145627	GCA_001432505.1	PDG000000010.387	GCA_001432505.1_ASM143250v1_protein.faa
Acinetobacter baumannii		ABBL017	USA: Chicago	BLOOD	civilian	SAMN04145628	GCA_001432525.1	PDG000000010.387	GCA_001432525.1_ASM143252v1_protein.faa
Acinetobacter baumannii		ABBL020	USA: Chicago	BLOOD	civilian	SAMN04145631	GCA_001432535.1	PDG000000010.387	GCA_001432535.1_ASM143253v1_protein.faa
Acinetobacter baumannii		ABBL018	USA: Chicago	BLOOD	civilian	SAMN04145629	GCA_001432545.1	PDG000000010.387	GCA_001432545.1_ASM143254v1_protein.faa
Acinetobacter baumannii		ABBL022	USA: Chicago	BLOOD	civilian	SAMN04145633	GCA_001432585.1	PDG000000010.387	GCA_001432585.1_ASM143258v1_protein.faa
Acinetobacter baumannii		ABBL021	USA: Chicago	BLOOD	civilian	SAMN04145632	GCA_001432595.1	PDG000000010.387	GCA_001432595.1_ASM143259v1_protein.faa
Acinetobacter baumannii		ABBL023	USA: Chicago	BLOOD	civilian	SAMN04145634	GCA_001432625.1	PDG000000010.387	GCA_001432625.1_ASM143262v1_protein.faa
Acinetobacter pittii		ABBL024	USA: Chicago	BLOOD	civilian	SAMN04145635	GCA_001432635.1	PDG000000010.387	GCA_001432635.1_ASM143263v1_protein.faa
Acinetobacter baumannii		ABBL025	USA: Chicago	BLOOD	civilian	SAMN04145636	GCA_001432665.1	PDG000000010.387	GCA_001432665.1_ASM143266v1_protein.faa
Acinetobacter baumannii		ABBL001	USA: Chicago	BLOOD	civilian	SAMN04145613	GCA_001432685.1	PDG000000010.387	GCA_001432685.1_ASM143268v1_protein.faa
Acinetobacter baumannii		ABBL004	USA: Chicago	BLOOD	civilian	SAMN04145615	GCA_001432705.1	PDG000000010.387	GCA_001432705.1_ASM143270v1_protein.faa
Acinetobacter pittii		ABBL005	USA: Chicago	BLOOD	civilian	SAMN04145616	GCA_001432715.1	PDG000000010.387	GCA_001432715.1_ASM143271v1_protein.faa
Acinetobacter baumannii		ABBL007	USA: Chicago	BLOOD	civilian	SAMN04145618	GCA_001432745.1	PDG000000010.387	GCA_001432745.1_ASM143274v1_protein.faa
Acinetobacter baumannii		ABBL008	USA: Chicago	BLOOD	civilian	SAMN04145619	GCA_001432755.1	PDG000000010.387	GCA_001432755.1_ASM143275v1_protein.faa
Acinetobacter pittii		ABBL010	USA: Chicago	BLOOD	civilian	SAMN04145621	GCA_001432775.1	PDG000000010.387	GCA_001432775.1_ASM143277v1_protein.faa
Acinetobacter baumannii		ABBL012	USA: Chicago	BLOOD	civilian	SAMN04145623	GCA_001432785.1	PDG000000010.387	GCA_001432785.1_ASM143278v1_protein.faa
Acinetobacter baumannii		ABBL013	USA: Chicago	BLOOD	civilian	SAMN04145624	GCA_001432825.1	PDG000000010.387	GCA_001432825.1_ASM143282v1_protein.faa
Acinetobacter pittii		ABBL019	USA: Chicago	BLOOD	civilian	SAMN04145630	GCA_001432835.1	PDG000000010.387	GCA_001432835.1_ASM143283v1_protein.faa
Acinetobacter baumannii		ABBL026	USA: Chicago	BLOOD	civilian	SAMN04145637	GCA_001432845.1	PDG000000010.387	GCA_001432845.1_ASM143284v1_protein.faa
Acinetobacter baumannii		ABBL029	USA: Chicago	BLOOD	civilian	SAMN04145640	GCA_001432895.1	PDG000000010.387	GCA_001432895.1_ASM143289v1_protein.faa
Acinetobacter baumannii		ABBL030	USA: Chicago	BLOOD	civilian	SAMN04145641	GCA_001432925.1	PDG000000010.387	GCA_001432925.1_ASM143292v1_protein.faa
Acinetobacter pittii		ABBL031	USA: Chicago	BLOOD	civilian	SAMN04145642	GCA_001432935.1	PDG000000010.387	GCA_001432935.1_ASM143293v1_protein.faa
Acinetobacter baumannii		ABBL035	USA: Chicago	BLOOD	civilian	SAMN04145646	GCA_001432965.1	PDG000000010.387	GCA_001432965.1_ASM143296v1_protein.faa
Acinetobacter baumannii		ABBL037	USA: Chicago	BLOOD	civilian	SAMN04145648	GCA_001432975.1	PDG000000010.387	GCA_001432975.1_ASM143297v1_protein.faa
Acinetobacter baumannii		ABBL038	USA: Chicago	BLOOD	civilian	SAMN04145649	GCA_001433005.1	PDG000000010.387	GCA_001433005.1_ASM143300v1_protein.faa
Acinetobacter baumannii		ABBL044	USA: Chicago	BLOOD	civilian	SAMN04145655	GCA_001433015.1	PDG000000010.387	GCA_001433015.1_ASM143301v1_protein.faa
Acinetobacter baumannii		ABBL048	USA: Chicago	BLOOD	civilian	SAMN04145659	GCA_001433045.1	PDG000000010.387	GCA_001433045.1_ASM143304v1_protein.faa
Acinetobacter baumannii		ABBL050	USA: Chicago	BLOOD	civilian	SAMN04145661	GCA_001433055.1	PDG000000010.387	GCA_001433055.1_ASM143305v1_protein.faa
Acinetobacter baumannii		ABBL028	USA: Chicago	BLOOD	civilian	SAMN04145639	GCA_001433075.1	PDG000000010.387	GCA_001433075.1_ASM143307v1_protein.faa
Acinetobacter nosocomialis		ABBL032	USA: Chicago	BLOOD	civilian	SAMN04145643	GCA_001433095.1	PDG000000010.387	GCA_001433095.1_ASM143309v1_protein.faa
Acinetobacter pittii		ABBL033	USA: Chicago	BLOOD	civilian	SAMN04145644	GCA_001433125.1	PDG000000010.387	GCA_001433125.1_ASM143312v1_protein.faa
Acinetobacter baumannii		ABBL034	USA: Chicago	BLOOD	civilian	SAMN04145645	GCA_001433145.1	PDG000000010.387	GCA_001433145.1_ASM143314v1_protein.faa
Acinetobacter baumannii		ABBL036	USA: Chicago	BLOOD	civilian	SAMN04145647	GCA_001433155.1	PDG000000010.387	GCA_001433155.1_ASM143315v1_protein.faa
Acinetobacter pittii		ABBL042	USA: Chicago	BLOOD	civilian	SAMN04145653	GCA_001433185.1	PDG000000010.387	GCA_001433185.1_ASM143318v1_protein.faa
Acinetobacter baumannii		ABBL045	USA: Chicago	BLOOD	civilian	SAMN04145656	GCA_001433205.1	PDG000000010.387	GCA_001433205.1_ASM143320v1_protein.faa
Acinetobacter pittii		ABBL047	USA: Chicago	BLOOD	civilian	SAMN04145658	GCA_001433225.1	PDG000000010.387	GCA_001433225.1_ASM143322v1_protein.faa
Acinetobacter baumannii		ABBL049	USA: Chicago	BLOOD	civilian	SAMN04145660	GCA_001433245.1	PDG000000010.387	GCA_001433245.1_ASM143324v1_protein.faa
Acinetobacter baumannii		ABBL041	USA: Chicago	BLOOD	civilian	SAMN04145652	GCA_001433265.1	PDG000000010.387	GCA_001433265.1_ASM143326v1_protein.faa
Acinetobacter baumannii		ABBL043	USA: Chicago	BLOOD	civilian	SAMN04145654	GCA_001433275.1	PDG000000010.387	GCA_001433275.1_ASM143327v1_protein.faa
Acinetobacter pittii		ABBL046	USA: Chicago	BLOOD	civilian	SAMN04145657	GCA_001433295.1	PDG000000010.387	GCA_001433295.1_ASM143329v1_protein.faa
Acinetobacter baumannii		ABBL052	USA: Chicago	BLOOD	civilian	SAMN04145663	GCA_001433335.1	PDG000000010.387	GCA_001433335.1_ASM143333v1_protein.faa
Acinetobacter baumannii		ABBL051	USA: Chicago	BLOOD	civilian	SAMN04145662	GCA_001433355.1	PDG000000010.387	GCA_001433355.1_ASM143335v1_protein.faa
Acinetobacter baumannii		ABBL039	USA: Chicago	BLOOD	civilian	SAMN04145650	GCA_001433655.1	PDG000000010.387	GCA_001433655.1_ASM143365v1_protein.faa
Acinetobacter baumannii		ABBL040	USA: Chicago	BLOOD	civilian	SAMN04145651	GCA_001433675.1	PDG000000010.387	GCA_001433675.1_ASM143367v1_protein.faa
Acinetobacter baumannii		ABBL053	USA: Chicago	BLOOD	civilian	SAMN04145664	GCA_001433695.1	PDG000000010.387	GCA_001433695.1_ASM143369v1_protein.faa
Acinetobacter baumannii		ABUH426	USA: Ohio	BLOOD	civilian	SAMN06117715	GCA_002014175.1	PDG000000010.387	GCA_002014175.1_ASM201417v1_protein.faa
Acinetobacter baumannii		ABUH396	USA: Ohio	BLOOD	civilian	SAMN06117707	GCA_002014315.1	PDG000000010.387	GCA_002014315.1_ASM201431v1_protein.faa
Acinetobacter baumannii		ABUH654	USA: Ohio	BLOOD	civilian	SAMN06117779	GCA_002016775.1	PDG000000010.387	GCA_002016775.1_ASM201677v1_protein.faa
Acinetobacter baumannii		ABUH690	USA: Ohio	BLOOD	civilian	SAMN06117787	GCA_002016865.1	PDG000000010.387	GCA_002016865.1_ASM201686v1_protein.faa
Acinetobacter baumannii		ABUH621	USA: Ohio	BLOOD	civilian	SAMN06117768	GCA_002017625.1	PDG000000010.387	GCA_002017625.1_ASM201762v1_protein.faa
Acinetobacter baumannii		R10	USA: Pittsburgh	BLOOD	civilian	SAMN07977781	GCA_002950815.1	PDG000000010.387	GCA_002950815.1_ASM295081v1_protein.faa
Acinetobacter baumannii		S10	USA: Pittsburgh	BLOOD	civilian	SAMN07977780	GCA_002950825.1	PDG000000010.387	GCA_002950825.1_ASM295082v1_protein.faa
Acinetobacter baumannii		TG91932	USA: Arizona	BLOOD	civilian	SAMN10261614	GCA_003947815.1	PDG000000010.387	GCA_003947815.1_ASM394781v1_protein.faa
Acinetobacter pittii		TG40858	USA: Arizona	BLOOD	civilian	SAMN10261629	GCA_003947985.1	PDG000000010.387	GCA_003947985.1_ASM394798v1_protein.faa
Acinetobacter baumannii		TG31307	USA: Arizona	BLOOD	civilian	SAMN10261616	GCA_003948305.2	PDG000000010.387	GCA_003948305.2_ASM394830v2_protein.faa
Acinetobacter baumannii		TG89528	USA: Arizona	BLOOD	civilian	SAMN10261567	GCA_003948805.1	PDG000000010.387	GCA_003948805.1_ASM394880v1_protein.faa
Acinetobacter baumannii		TG29391	USA: Arizona	BLOOD	civilian	SAMN10261564	GCA_003948885.1	PDG000000010.387	GCA_003948885.1_ASM394888v1_protein.faa
Acinetobacter baumannii		TG40843	USA: Arizona	BLOOD	civilian	SAMN10261601	GCA_003949175.1	PDG000000010.387	GCA_003949175.1_ASM394917v1_protein.faa
Acinetobacter baumannii		TG91928	USA: Arizona	BLOOD	civilian	SAMN10261595	GCA_003949205.1	PDG000000010.387	GCA_003949205.1_ASM394920v1_protein.faa
Acinetobacter baumannii		TG80268	USA: Arizona	BLOOD	civilian	SAMN10261593	GCA_003949225.1	PDG000000010.387	GCA_003949225.1_ASM394922v1_protein.faa
Acinetobacter baumannii		TG91968	USA: Arizona	BLOOD	civilian	SAMN10261591	GCA_003949275.1	PDG000000010.387	GCA_003949275.1_ASM394927v1_protein.faa
Acinetobacter baumannii		TG89540	USA: Arizona	BLOOD	civilian	SAMN10261574	GCA_003949325.1	PDG000000010.387	GCA_003949325.1_ASM394932v1_protein.faa
Acinetobacter baumannii		TG91920	USA: Arizona	BLOOD	civilian	SAMN10261548	GCA_003949555.1	PDG000000010.387	GCA_003949555.1_ASM394955v1_protein.faa
Acinetobacter baumannii		TG91924	USA: Arizona	BLOOD	civilian	SAMN10261539	GCA_003949655.1	PDG000000010.387	GCA_003949655.1_ASM394965v1_protein.faa
Acinetobacter baumannii		TG29392	USA: Arizona	BLOOD	civilian	SAMN10261537	GCA_003949725.2	PDG000000010.387	GCA_003949725.2_ASM394972v2_protein.faa
Acinetobacter baumannii		R20	USA: Pittsburgh	BRONCH	civilian	SAMN07977801	GCA_002950435.1	PDG000000010.387	GCA_002950435.1_ASM295043v1_protein.faa
Acinetobacter baumannii		S14	USA: Pittsburgh	BRONCH	civilian	SAMN07977788	GCA_002950615.1	PDG000000010.387	GCA_002950615.1_ASM295061v1_protein.faa
Acinetobacter baumannii		S13	USA: Pittsburgh	BRONCH	civilian	SAMN07977786	GCA_002950675.1	PDG000000010.387	GCA_002950675.1_ASM295067v1_protein.faa
Acinetobacter baumannii		R3	USA: Pittsburgh	BRONCH	civilian	SAMN07977767	GCA_002950925.1	PDG000000010.387	GCA_002950925.1_ASM295092v1_protein.faa
Acinetobacter baumannii		R14	USA: Pittsburgh	BRONCH	civilian	SAMN07977789	GCA_002951215.1	PDG000000010.387	GCA_002951215.1_ASM295121v1_protein.faa
Acinetobacter baumannii		R7	USA: Pittsburgh	BRONCH	civilian	SAMN07977775	GCA_002951315.1	PDG000000010.387	GCA_002951315.1_ASM295131v1_protein.faa
Acinetobacter baumannii		R4	USA: Pittsburgh	BRONCH	civilian	SAMN07977769	GCA_002951415.1	PDG000000010.387	GCA_002951415.1_ASM295141v1_protein.faa
Acinetobacter baumannii	MRSN	MRSN29908	USA	GROIN	combat	SAMN12087737	GCA_006493755.1	PDG000000010.356	GCA_006493755.1_ASM649375v1_protein.faa
Acinetobacter baumannii	MRSN	MRSN24008	USA	GROIN	combat	SAMN12087736	GCA_006493815.1	PDG000000010.356	GCA_006493815.1_ASM649381v1_protein.faa
Acinetobacter baumannii	MRSN	MRSN1551	USA	GROIN	combat	SAMN12087703	GCA_006493835.1	PDG000000010.356	GCA_006493835.1_ASM649383v1_protein.faa
Acinetobacter baumannii	MRSN	MRSN334	USA	RESPIRATORY	combat	SAMN12087692	GCA_006492245.1	PDG000000010.356	GCA_006492245.1_ASM649224v1_protein.faa
Acinetobacter baumannii	MRSN	MRSN4943	USA	RESPIRATORY	combat	SAMN12087707	GCA_006492305.1	PDG000000010.356	GCA_006492305.1_ASM649230v1_protein.faa
Acinetobacter baumannii	MRSN	MRSN7431	USA	RESPIRATORY	combat	SAMN12087716	GCA_006492385.1	PDG000000010.356	GCA_006492385.1_ASM649238v1_protein.faa
Acinetobacter baumannii	MRSN	MRSN423159	USA	RESPIRATORY	combat	SAMN12087739	GCA_006492625.1	PDG000000010.356	GCA_006492625.1_ASM649262v1_protein.faa
Acinetobacter baumannii	MRSN	MRSN1171	USA	RESPIRATORY	combat	SAMN12087697	GCA_006493925.1	PDG000000010.356	GCA_006493925.1_ASM649392v1_protein.faa
Acinetobacter baumannii	MRSN	MRSN17493	USA	RESPIRATORY	combat	SAMN12087735	GCA_006494065.1	PDG000000010.356	GCA_006494065.1_ASM649406v1_protein.faa
Acinetobacter baumannii	WRAMC	AB3638	USA: Walter Reed Army Medical Center	SEVERE_TRAUMA_SITE	combat	SAMN03078663	GCA_001612095.1	PDG000000010.356	GCA_001612095.1_ASM161209v1_protein.faa
Acinetobacter baumannii	WRAMC	AB3806	USA: Walter Reed Army Medical Center	SEVERE_TRAUMA_SITE	combat	SAMN03078665	GCA_001612105.1	PDG000000010.356	GCA_001612105.1_ASM161210v1_protein.faa
Acinetobacter baumannii	WRAMC	AB3927	USA: Walter Reed Army Medical Center	SEVERE_TRAUMA_SITE	combat	SAMN03078666	GCA_001612115.1	PDG000000010.356	GCA_001612115.1_ASM161211v1_protein.faa
Acinetobacter baumannii	WRAMC	AB4957	USA: Walter Reed Army Medical Center	SEVERE_TRAUMA_SITE	combat	SAMN03078679	GCA_001612355.1	PDG000000010.356	GCA_001612355.1_ASM161235v1_protein.faa
Acinetobacter baumannii	WRAMC	AB5197	USA: Walter Reed Army Medical Center	SEVERE_TRAUMA_SITE	combat	SAMN03078682	GCA_001612455.1	PDG000000010.356	GCA_001612455.1_ASM161245v1_protein.faa
Acinetobacter baumannii	WRAMC	AB4795	USA: Walter Reed Army Medical Center	SEVERE_TRAUMA_SITE	combat	SAMN03078676	GCA_001612315.1	PDG000000010.356	GCA_001612315.1_ASM161231v1_protein.faa
Acinetobacter baumannii	WRAMC	AB4932	USA: Walter Reed Army Medical Center	SPUTUM	combat	SAMN03078678	GCA_001612365.1	PDG000000010.356	GCA_001612365.1_ASM161236v1_protein.faa
Acinetobacter baumannii		AF-673	USA: Arizona	SPUTUM	civilian	SAMN06077192	GCA_001895985.1	PDG000000010.387	GCA_001895985.1_ASM189598v1_protein.faa
Acinetobacter baumannii		ABUH402	USA: Ohio	SPUTUM	civilian	SAMN06117709	GCA_002014155.1	PDG000000010.387	GCA_002014155.1_ASM201415v1_protein.faa
Acinetobacter baumannii		ABUH435	USA: Ohio	SPUTUM	civilian	SAMN06117717	GCA_002014235.1	PDG000000010.387	GCA_002014235.1_ASM201423v1_protein.faa
Acinetobacter baumannii		ABUH639	USA: Ohio	SPUTUM	civilian	SAMN06117774	GCA_002014275.1	PDG000000010.387	GCA_002014275.1_ASM201427v1_protein.faa
Acinetobacter baumannii		ABUH414	USA: Ohio	SPUTUM	civilian	SAMN06117712	GCA_002014345.1	PDG000000010.387	GCA_002014345.1_ASM201434v1_protein.faa
Acinetobacter baumannii		ABUH438	USA: Ohio	SPUTUM	civilian	SAMN06117718	GCA_002014435.1	PDG000000010.387	GCA_002014435.1_ASM201443v1_protein.faa
Acinetobacter baumannii		ABUH669	USA: Ohio	SPUTUM	civilian	SAMN06117782	GCA_002016745.1	PDG000000010.387	GCA_002016745.1_ASM201674v1_protein.faa
Acinetobacter baumannii		ABUH642	USA: Ohio	SPUTUM	civilian	SAMN06117775	GCA_002016785.1	PDG000000010.387	GCA_002016785.1_ASM201678v1_protein.faa
Acinetobacter baumannii		ABUH672	USA: Ohio	SPUTUM	civilian	SAMN06117783	GCA_002016815.1	PDG000000010.387	GCA_002016815.1_ASM201681v1_protein.faa
Acinetobacter baumannii		ABUH675	USA: Ohio	SPUTUM	civilian	SAMN06117784	GCA_002016825.1	PDG000000010.387	GCA_002016825.1_ASM201682v1_protein.faa
Acinetobacter pittii		ABUH540	USA: Ohio	SPUTUM	civilian	SAMN06117743	GCA_002016895.1	PDG000000010.387	GCA_002016895.1_ASM201689v1_protein.faa
Acinetobacter baumannii		ABUH522	USA: Ohio	SPUTUM	civilian	SAMN06117737	GCA_002016915.1	PDG000000010.387	GCA_002016915.1_ASM201691v1_protein.faa
Acinetobacter baumannii		ABUH546	USA: Ohio	SPUTUM	civilian	SAMN06117745	GCA_002016935.1	PDG000000010.387	GCA_002016935.1_ASM201693v1_protein.faa
Acinetobacter baumannii		ABUH579	USA: Ohio	SPUTUM	civilian	SAMN06117754	GCA_002017035.1	PDG000000010.387	GCA_002017035.1_ASM201703v1_protein.faa
Acinetobacter baumannii		ABUH582	USA: Ohio	SPUTUM	civilian	SAMN06117755	GCA_002017055.1	PDG000000010.387	GCA_002017055.1_ASM201705v1_protein.faa
Acinetobacter baumannii		ABUH585	USA: Ohio	SPUTUM	civilian	SAMN06117756	GCA_002017095.1	PDG000000010.387	GCA_002017095.1_ASM201709v1_protein.faa
Acinetobacter baumannii		ABUH597	USA: Ohio	SPUTUM	civilian	SAMN06117760	GCA_002017105.1	PDG000000010.387	GCA_002017105.1_ASM201710v1_protein.faa
Acinetobacter baumannii		ABUH594	USA: Ohio	SPUTUM	civilian	SAMN06117759	GCA_002017125.1	PDG000000010.387	GCA_002017125.1_ASM201712v1_protein.faa
Acinetobacter baumannii		ABUH471	USA: Ohio	SPUTUM	civilian	SAMN06117724	GCA_002017265.1	PDG000000010.387	GCA_002017265.1_ASM201726v1_protein.faa
Acinetobacter baumannii		ABUH480	USA: Ohio	SPUTUM	civilian	SAMN06117727	GCA_002017285.1	PDG000000010.387	GCA_002017285.1_ASM201728v1_protein.faa
Acinetobacter baumannii		ABUH516	USA: Ohio	SPUTUM	civilian	SAMN06117735	GCA_002017315.1	PDG000000010.387	GCA_002017315.1_ASM201731v1_protein.faa
Acinetobacter baumannii		ABUH519	USA: Ohio	SPUTUM	civilian	SAMN06117736	GCA_002017405.1	PDG000000010.387	GCA_002017405.1_ASM201740v1_protein.faa
Acinetobacter baumannii		ABUH687	USA: Ohio	SPUTUM	civilian	SAMN06117786	GCA_002017415.1	PDG000000010.387	GCA_002017415.1_ASM201741v1_protein.faa
Acinetobacter baumannii		ABUH525	USA: Ohio	SPUTUM	civilian	SAMN06117738	GCA_002017425.1	PDG000000010.387	GCA_002017425.1_ASM201742v1_protein.faa
Acinetobacter baumannii		ABUH555	USA: Ohio	SPUTUM	civilian	SAMN06117748	GCA_002017525.1	PDG000000010.387	GCA_002017525.1_ASM201752v1_protein.faa
Acinetobacter baumannii		ABUH567	USA: Ohio	SPUTUM	civilian	SAMN06117751	GCA_002017565.1	PDG000000010.387	GCA_002017565.1_ASM201756v1_protein.faa
Acinetobacter baumannii		ABUH603	USA: Ohio	SPUTUM	civilian	SAMN06117762	GCA_002017595.1	PDG000000010.387	GCA_002017595.1_ASM201759v1_protein.faa
Acinetobacter baumannii		ABUH615	USA: Ohio	SPUTUM	civilian	SAMN06117766	GCA_002017605.1	PDG000000010.387	GCA_002017605.1_ASM201760v1_protein.faa
Acinetobacter baumannii		ABUH453	USA: Ohio	SPUTUM	civilian	SAMN06117720	GCA_002017685.1	PDG000000010.387	GCA_002017685.1_ASM201768v1_protein.faa
Acinetobacter baumannii		ABUH477	USA: Ohio	SPUTUM	civilian	SAMN06117726	GCA_002017735.1	PDG000000010.387	GCA_002017735.1_ASM201773v1_protein.faa
Acinetobacter baumannii		ABUH501	USA: Ohio	SPUTUM	civilian	SAMN06117730	GCA_002017745.1	PDG000000010.387	GCA_002017745.1_ASM201774v1_protein.faa
Acinetobacter baumannii		ABUH504	USA: Ohio	SPUTUM	civilian	SAMN06117731	GCA_002017765.1	PDG000000010.387	GCA_002017765.1_ASM201776v1_protein.faa
Acinetobacter baumannii		ABUH483	USA: Ohio	SPUTUM	civilian	SAMN06117728	GCA_002017795.1	PDG000000010.387	GCA_002017795.1_ASM201779v1_protein.faa
Acinetobacter baumannii		S19	USA: Pittsburgh	SPUTUM	civilian	SAMN07977798	GCA_002950425.1	PDG000000010.387	GCA_002950425.1_ASM295042v1_protein.faa
Acinetobacter baumannii		R21	USA: Pittsburgh	SPUTUM	civilian	SAMN07977803	GCA_002950455.1	PDG000000010.387	GCA_002950455.1_ASM295045v1_protein.faa
Acinetobacter baumannii		R17	USA: Pittsburgh	SPUTUM	civilian	SAMN07977795	GCA_002950545.1	PDG000000010.387	GCA_002950545.1_ASM295054v1_protein.faa
Acinetobacter baumannii		R16	USA: Pittsburgh	SPUTUM	civilian	SAMN07977793	GCA_002950595.1	PDG000000010.387	GCA_002950595.1_ASM295059v1_protein.faa
Acinetobacter baumannii		R13	USA: Pittsburgh	SPUTUM	civilian	SAMN07977787	GCA_002950655.1	PDG000000010.387	GCA_002950655.1_ASM295065v1_protein.faa
Acinetobacter baumannii		R11	USA: Pittsburgh	SPUTUM	civilian	SAMN07977783	GCA_002950755.1	PDG000000010.387	GCA_002950755.1_ASM295075v1_protein.faa
Acinetobacter baumannii		S20	USA: Pittsburgh	SPUTUM	civilian	SAMN07977800	GCA_002951075.1	PDG000000010.387	GCA_002951075.1_ASM295107v1_protein.faa
Acinetobacter baumannii		S17	USA: Pittsburgh	SPUTUM	civilian	SAMN07977794	GCA_002951135.1	PDG000000010.387	GCA_002951135.1_ASM295113v1_protein.faa
Acinetobacter baumannii		R8	USA: Pittsburgh	SPUTUM	civilian	SAMN07977777	GCA_002951255.1	PDG000000010.387	GCA_002951255.1_ASM295125v1_protein.faa
Acinetobacter pittii		TG41012	USA: Arizona	SPUTUM	civilian	SAMN10261628	GCA_003947705.1	PDG000000010.387	GCA_003947705.1_ASM394770v1_protein.faa
Acinetobacter baumannii		TG84304	USA: Arizona	SPUTUM	civilian	SAMN10261605	GCA_003948595.1	PDG000000010.387	GCA_003948595.1_ASM394859v1_protein.faa
Acinetobacter baumannii		TG22168	USA: Arizona	SPUTUM	civilian	SAMN10261576	GCA_003948725.1	PDG000000010.387	GCA_003948725.1_ASM394872v1_protein.faa
Acinetobacter baumannii		TG22162	USA: Arizona	SPUTUM	civilian	SAMN10261573	GCA_003948775.1	PDG000000010.387	GCA_003948775.1_ASM394877v1_protein.faa
Acinetobacter baumannii		TG22206	USA: Arizona	SPUTUM	civilian	SAMN10261571	GCA_003948785.1	PDG000000010.387	GCA_003948785.1_ASM394878v1_protein.faa
Acinetobacter baumannii		TG89524	USA: Arizona	SPUTUM	civilian	SAMN10261552	GCA_003949015.1	PDG000000010.387	GCA_003949015.1_ASM394901v1_protein.faa
Acinetobacter baumannii		TG29423	USA: Arizona	SPUTUM	civilian	SAMN10261553	GCA_003949025.1	PDG000000010.387	GCA_003949025.1_ASM394902v1_protein.faa
Acinetobacter baumannii		TG60155	USA: Arizona	SPUTUM	civilian	SAMN10261590	GCA_003949295.2	PDG000000010.387	GCA_003949295.2_ASM394929v2_protein.faa
Acinetobacter baumannii		TG22172	USA: Arizona	SPUTUM	civilian	SAMN10261558	GCA_003949425.1	PDG000000010.387	GCA_003949425.1_ASM394942v1_protein.faa
Acinetobacter baumannii		TG89544	USA: Arizona	SPUTUM	civilian	SAMN10261540	GCA_003949485.1	PDG000000010.387	GCA_003949485.1_ASM394948v1_protein.faa
Acinetobacter baumannii		TG60536	USA: Arizona	SPUTUM	civilian	SAMN10261543	GCA_003949765.1	PDG000000010.387	GCA_003949765.1_ASM394976v1_protein.faa
Acinetobacter baumannii		TG27303	USA: Arizona	SPUTUM	civilian	SAMN10261549	GCA_003979005.1	PDG000000010.387	GCA_003979005.1_ASM397900v1_protein.faa
Acinetobacter baumannii	MRSN	MRSN32304	USA	BODY_FLUID	combat	SAMN12087738	GCA_006492945.1	PDG000000010.356	GCA_006492945.1_ASM649294v1_protein.faa
Acinetobacter baumannii	MRSN	MRSN4484	USA	TISSUE	combat	SAMN12087706	GCA_006492085.1	PDG000000010.356	GCA_006492085.1_ASM649208v1_protein.faa
Acinetobacter baumannii	MRSN	MRSN11663	USA	TISSUE	combat	SAMN12087726	GCA_006494665.1	PDG000000010.356	GCA_006494665.1_ASM649466v1_protein.faa
Acinetobacter baumannii		ABUH636	USA: Ohio	TRACH	civilian	SAMN06117773	GCA_002014245.1	PDG000000010.387	GCA_002014245.1_ASM201424v1_protein.faa
Acinetobacter baumannii		ABUH633	USA: Ohio	TRACH	civilian	SAMN06117772	GCA_002016655.1	PDG000000010.387	GCA_002016655.1_ASM201665v1_protein.faa
Acinetobacter baumannii		ABUH564	USA: Ohio	TRACH	civilian	SAMN06117750	GCA_002016985.1	PDG000000010.387	GCA_002016985.1_ASM201698v1_protein.faa
Acinetobacter baumannii		ABUH570	USA: Ohio	TRACH	civilian	SAMN06117752	GCA_002016995.1	PDG000000010.387	GCA_002016995.1_ASM201699v1_protein.faa
Acinetobacter baumannii		ABUH591	USA: Ohio	TRACH	civilian	SAMN06117758	GCA_002017115.1	PDG000000010.387	GCA_002017115.1_ASM201711v1_protein.faa
Acinetobacter baumannii		ABUH534	USA: Ohio	TRACH	civilian	SAMN06117741	GCA_002017475.1	PDG000000010.387	GCA_002017475.1_ASM201747v1_protein.faa
Acinetobacter baumannii		ABUH537	USA: Ohio	TRACH	civilian	SAMN06117742	GCA_002017485.1	PDG000000010.387	GCA_002017485.1_ASM201748v1_protein.faa
Acinetobacter baumannii		ABUH513	USA: Ohio	TRACH	civilian	SAMN06117734	GCA_002017805.1	PDG000000010.387	GCA_002017805.1_ASM201780v1_protein.faa
Acinetobacter baumannii		S8	USA: Pittsburgh	TRACH	civilian	SAMN07977776	GCA_002951275.1	PDG000000010.387	GCA_002951275.1_ASM295127v1_protein.faa
Acinetobacter nosocomialis		TG22170	USA: Arizona	TRACH	civilian	SAMN10261638	GCA_003947625.1	PDG000000010.387	GCA_003947625.1_ASM394762v1_protein.faa
Acinetobacter baumannii		TG41558	USA: Arizona	TRACH	civilian	SAMN10261610	GCA_003947855.1	PDG000000010.387	GCA_003947855.1_ASM394785v1_protein.faa
Acinetobacter baumannii		TG31986	USA: Arizona	TRACH	civilian	SAMN10261613	GCA_003948085.2	PDG000000010.387	GCA_003948085.2_ASM394808v2_protein.faa
Acinetobacter baumannii		TG40982	USA: Arizona	TRACH	civilian	SAMN10261604	GCA_003948375.1	PDG000000010.387	GCA_003948375.1_ASM394837v1_protein.faa
Acinetobacter baumannii		TG22158	USA: Arizona	TRACH	civilian	SAMN10261586	GCA_003948495.1	PDG000000010.387	GCA_003948495.1_ASM394849v1_protein.faa
Acinetobacter baumannii		TG22627	USA: Arizona	TRACH	civilian	SAMN10261584	GCA_003948535.2	PDG000000010.387	GCA_003948535.2_ASM394853v2_protein.faa
Acinetobacter baumannii		TG28338	USA: Arizona	TRACH	civilian	SAMN10261582	GCA_003948605.1	PDG000000010.387	GCA_003948605.1_ASM394860v1_protein.faa
Acinetobacter baumannii		TG40983	USA: Arizona	TRACH	civilian	SAMN10261569	GCA_003948795.1	PDG000000010.387	GCA_003948795.1_ASM394879v1_protein.faa
Acinetobacter baumannii		TG60017	USA: Arizona	TRACH	civilian	SAMN10261561	GCA_003948895.1	PDG000000010.387	GCA_003948895.1_ASM394889v1_protein.faa
Acinetobacter baumannii		TG28339	USA: Arizona	TRACH	civilian	SAMN10261557	GCA_003948985.1	PDG000000010.387	GCA_003948985.1_ASM394898v1_protein.faa
Acinetobacter baumannii		TG29424	USA: Arizona	TRACH	civilian	SAMN10261559	GCA_003948995.1	PDG000000010.387	GCA_003948995.1_ASM394899v1_protein.faa
Acinetobacter baumannii		TG41873	USA: Arizona	TRACH	civilian	SAMN10261551	GCA_003949075.1	PDG000000010.387	GCA_003949075.1_ASM394907v1_protein.faa
Acinetobacter baumannii		TG41883	USA: Arizona	TRACH	civilian	SAMN10261550	GCA_003949095.1	PDG000000010.387	GCA_003949095.1_ASM394909v1_protein.faa
Acinetobacter baumannii		TG29428	USA: Arizona	TRACH	civilian	SAMN10261536	GCA_003949105.1	PDG000000010.387	GCA_003949105.1_ASM394910v1_protein.faa
Acinetobacter baumannii		TG31302	USA: Arizona	TRACH	civilian	SAMN10261535	GCA_003949115.2	PDG000000010.387	GCA_003949115.2_ASM394911v2_protein.faa
Acinetobacter baumannii		TG60019	USA: Arizona	TRACH	civilian	SAMN10261581	GCA_003949305.1	PDG000000010.387	GCA_003949305.1_ASM394930v1_protein.faa
Acinetobacter baumannii		TG28341	USA: Arizona	TRACH	civilian	SAMN10261568	GCA_003949395.1	PDG000000010.387	GCA_003949395.1_ASM394939v1_protein.faa
Acinetobacter baumannii		TG31301	USA: Arizona	TRACH	civilian	SAMN10261563	GCA_003949405.1	PDG000000010.387	GCA_003949405.1_ASM394940v1_protein.faa
Acinetobacter baumannii		TG41016	USA: Arizona	TRACH	civilian	SAMN10261555	GCA_003949435.1	PDG000000010.387	GCA_003949435.1_ASM394943v1_protein.faa
Acinetobacter baumannii		TG22182	USA: Arizona	TRACH	civilian	SAMN10261544	GCA_003949595.2	PDG000000010.387	GCA_003949595.2_ASM394959v2_protein.faa
Acinetobacter baumannii		TG22166	USA: Arizona	TRACH	civilian	SAMN10261545	GCA_003949755.1	PDG000000010.387	GCA_003949755.1_ASM394975v1_protein.faa
Acinetobacter baumannii		TG28340	USA: Arizona	TRACH	civilian	SAMN10261538	GCA_003949935.1	PDG000000010.387	GCA_003949935.1_ASM394993v1_protein.faa
Acinetobacter baumannii	WRAMC	AB4456	USA: Walter Reed Army Medical Center	TRACH	combat	SAMN03078673	GCA_001612215.1	PDG000000010.356	GCA_001612215.1_ASM161221v1_protein.faa
Acinetobacter baumannii	MRSN	MRSN7521	USA	URINE	combat	SAMN12087719	GCA_006492165.1	PDG000000010.356	GCA_006492165.1_ASM649216v1_protein.faa
Acinetobacter baumannii	MRSN	MRSN11669	USA	URINE	combat	SAMN12087727	GCA_006493685.1	PDG000000010.356	GCA_006493685.1_ASM649368v1_protein.faa
Acinetobacter baumannii	MRSN	MRSN11695	USA	URINE	combat	SAMN12087728	GCA_006493765.1	PDG000000010.356	GCA_006493765.1_ASM649376v1_protein.faa
Acinetobacter baumannii	MRSN	MRSN10372	USA	URINE	combat	SAMN12087724	GCA_006493855.1	PDG000000010.356	GCA_006493855.1_ASM649385v1_protein.faa
Acinetobacter baumannii		ABUH393	USA: Ohio	URINE	civilian	SAMN06117706	GCA_002014105.1	PDG000000010.387	GCA_002014105.1_ASM201410v1_protein.faa
Acinetobacter baumannii		ABUH390	USA: Ohio	URINE	civilian	SAMN06117705	GCA_002014265.1	PDG000000010.387	GCA_002014265.1_ASM201426v1_protein.faa
Acinetobacter baumannii		ABUH399	USA: Ohio	URINE	civilian	SAMN06117708	GCA_002014325.1	PDG000000010.387	GCA_002014325.1_ASM201432v1_protein.faa
Acinetobacter baumannii		ABUH405	USA: Ohio	URINE	civilian	SAMN06117710	GCA_002014355.1	PDG000000010.387	GCA_002014355.1_ASM201435v1_protein.faa
Acinetobacter baumannii		ABUH645	USA: Ohio	URINE	civilian	SAMN06117776	GCA_002014475.1	PDG000000010.387	GCA_002014475.1_ASM201447v1_protein.faa
Acinetobacter baumannii		ABUH549	USA: Ohio	URINE	civilian	SAMN06117746	GCA_002016955.1	PDG000000010.387	GCA_002016955.1_ASM201695v1_protein.faa
Acinetobacter baumannii		ABUH561	USA: Ohio	URINE	civilian	SAMN06117749	GCA_002016975.1	PDG000000010.387	GCA_002016975.1_ASM201697v1_protein.faa
Acinetobacter baumannii		ABUH588	USA: Ohio	URINE	civilian	SAMN06117757	GCA_002017065.1	PDG000000010.387	GCA_002017065.1_ASM201706v1_protein.faa
Acinetobacter baumannii		ABUH657	USA: Ohio	URINE	civilian	SAMN06117780	GCA_002017345.1	PDG000000010.387	GCA_002017345.1_ASM201734v1_protein.faa
Acinetobacter baumannii		ABUH552	USA: Ohio	URINE	civilian	SAMN06117747	GCA_002017515.1	PDG000000010.387	GCA_002017515.1_ASM201751v1_protein.faa
Acinetobacter baumannii		ABUH606	USA: Ohio	URINE	civilian	SAMN06117763	GCA_002017615.1	PDG000000010.387	GCA_002017615.1_ASM201761v1_protein.faa
Acinetobacter pittii		TG29420	USA: Arizona	URINE	civilian	SAMN10261635	GCA_003947695.1	PDG000000010.387	GCA_003947695.1_ASM394769v1_protein.faa
Acinetobacter pittii		TG29422	USA: Arizona	URINE	civilian	SAMN10261634	GCA_003947915.1	PDG000000010.387	GCA_003947915.1_ASM394791v1_protein.faa
Acinetobacter baumannii		TG41245	USA: Arizona	URINE	civilian	SAMN10261611	GCA_003948125.1	PDG000000010.387	GCA_003948125.1_ASM394812v1_protein.faa
Acinetobacter baumannii		TG31971	USA: Arizona	URINE	civilian	SAMN10261585	GCA_003948505.1	PDG000000010.387	GCA_003948505.1_ASM394850v1_protein.faa
Acinetobacter baumannii		TG69784	USA: Arizona	URINE	civilian	SAMN10261566	GCA_003948835.1	PDG000000010.387	GCA_003948835.1_ASM394883v1_protein.faa
Acinetobacter baumannii		TG31299	USA: Arizona	URINE	civilian	SAMN10261592	GCA_003949235.1	PDG000000010.387	GCA_003949235.1_ASM394923v1_protein.faa
Acinetobacter baumannii	WRAMC	AB4052	USA: Walter Reed Army Medical Center	WOUND	combat	SAMN03078670	GCA_001612235.1	PDG000000010.356	GCA_001612235.1_ASM161223v1_protein.faa
Acinetobacter baumannii	WRAMC	AB4448	USA: Walter Reed Army Medical Center	WOUND	combat	SAMN03078672	GCA_001612255.1	PDG000000010.356	GCA_001612255.1_ASM161225v1_protein.faa
Acinetobacter baumannii	WRAMC	AB4490	USA: Walter Reed Army Medical Center	WOUND	combat	SAMN03078674	GCA_001612275.1	PDG000000010.356	GCA_001612275.1_ASM161227v1_protein.faa
Acinetobacter baumannii	WRAMC	AB4878	USA: Walter Reed Army Medical Center	WOUND	combat	SAMN03078677	GCA_001612335.1	PDG000000010.356	GCA_001612335.1_ASM161233v1_protein.faa
Acinetobacter baumannii	WRAMC	AB4991	USA: Walter Reed Army Medical Center	WOUND	combat	SAMN03078680	GCA_001612415.1	PDG000000010.356	GCA_001612415.1_ASM161241v1_protein.faa
Acinetobacter baumannii	WRAMC	AB4026	USA: Walter Reed Army Medical Center	WOUND	combat	SAMN03078668	GCA_001612155.1	PDG000000010.356	GCA_001612155.1_ASM161215v1_protein.faa
Acinetobacter baumannii	WRAMC	AB4027	USA: Walter Reed Army Medical Center	WOUND	combat	SAMN03078669	GCA_001612175.1	PDG000000010.356	GCA_001612175.1_ASM161217v1_protein.faa
Acinetobacter baumannii	WRAMC	AB4025	USA: Walter Reed Army Medical Center	WOUND	combat	SAMN03078667	GCA_001612185.1	PDG000000010.356	GCA_001612185.1_ASM161218v1_protein.faa
Acinetobacter baumannii	MRSN	MRSN960	USA	WOUND	combat	SAMN12087696	GCA_006491965.1	PDG000000010.356	GCA_006491965.1_ASM649196v1_protein.faa
Acinetobacter baumannii	MRSN	MRSN7690	USA	WOUND	combat	SAMN12087721	GCA_006491975.1	PDG000000010.356	GCA_006491975.1_ASM649197v1_protein.faa
Acinetobacter baumannii	MRSN	MRSN959	USA	WOUND	combat	SAMN12087695	GCA_006491985.1	PDG000000010.356	GCA_006491985.1_ASM649198v1_protein.faa
Acinetobacter baumannii	MRSN	MRSN7213	USA	WOUND	combat	SAMN12087714	GCA_006492065.1	PDG000000010.356	GCA_006492065.1_ASM649206v1_protein.faa
Acinetobacter baumannii	MRSN	MRSN843	USA	WOUND	combat	SAMN12087693	GCA_006492125.1	PDG000000010.356	GCA_006492125.1_ASM649212v1_protein.faa
Acinetobacter baumannii	MRSN	MRSN918	USA	WOUND	combat	SAMN12087694	GCA_006492155.1	PDG000000010.356	GCA_006492155.1_ASM649215v1_protein.faa
Acinetobacter baumannii	MRSN	MRSN7251	USA	WOUND	combat	SAMN12087715	GCA_006492175.1	PDG000000010.356	GCA_006492175.1_ASM649217v1_protein.faa
Acinetobacter baumannii	MRSN	MRSN6541	USA	WOUND	combat	SAMN12087708	GCA_006492195.1	PDG000000010.356	GCA_006492195.1_ASM649219v1_protein.faa
Acinetobacter baumannii	MRSN	MRSN7153	USA	WOUND	combat	SAMN12087713	GCA_006492295.1	PDG000000010.356	GCA_006492295.1_ASM649229v1_protein.faa
Acinetobacter baumannii	MRSN	MRSN7124	USA	WOUND	combat	SAMN12087711	GCA_006492375.1	PDG000000010.356	GCA_006492375.1_ASM649237v1_protein.faa
Acinetobacter baumannii	MRSN	MRSN7725	USA	WOUND	combat	SAMN12087722	GCA_006492405.1	PDG000000010.356	GCA_006492405.1_ASM649240v1_protein.faa
Acinetobacter baumannii	MRSN	MRSN7113	USA	WOUND	combat	SAMN12087710	GCA_006492505.1	PDG000000010.356	GCA_006492505.1_ASM649250v1_protein.faa
Acinetobacter baumannii	MRSN	MRSN7576	USA	WOUND	combat	SAMN12087720	GCA_006492515.1	PDG000000010.356	GCA_006492515.1_ASM649251v1_protein.faa
Acinetobacter baumannii	MRSN	MRSN7460	USA	WOUND	combat	SAMN12087718	GCA_006492615.1	PDG000000010.356	GCA_006492615.1_ASM649261v1_protein.faa
Acinetobacter baumannii	MRSN	MRSN7137	USA	WOUND	combat	SAMN12087712	GCA_006492635.1	PDG000000010.356	GCA_006492635.1_ASM649263v1_protein.faa
Acinetobacter baumannii	MRSN	MRSN7735	USA	WOUND	combat	SAMN12087723	GCA_006492865.1	PDG000000010.356	GCA_006492865.1_ASM649286v1_protein.faa
Acinetobacter baumannii	MRSN	MRSN7446	USA	WOUND	combat	SAMN12087717	GCA_006492885.1	PDG000000010.356	GCA_006492885.1_ASM649288v1_protein.faa
Acinetobacter baumannii	MRSN	MRSN11224	USA	WOUND	combat	SAMN12087725	GCA_006493645.1	PDG000000010.356	GCA_006493645.1_ASM649364v1_protein.faa
Acinetobacter baumannii	MRSN	MRSN2821	USA	WOUND	combat	SAMN12087704	GCA_006493845.1	PDG000000010.356	GCA_006493845.1_ASM649384v1_protein.faa
Acinetobacter baumannii	MRSN	MRSN15088	USA	WOUND	combat	SAMN12087733	GCA_006493915.1	PDG000000010.356	GCA_006493915.1_ASM649391v1_protein.faa
Acinetobacter baumannii	MRSN	MRSN11703	USA	WOUND	combat	SAMN12087729	GCA_006494005.1	PDG000000010.356	GCA_006494005.1_ASM649400v1_protein.faa
Acinetobacter baumannii	MRSN	MRSN15075	USA	WOUND	combat	SAMN12087732	GCA_006494055.1	PDG000000010.356	GCA_006494055.1_ASM649405v1_protein.faa
Acinetobacter baumannii	MRSN	MRSN15070	USA	WOUND	combat	SAMN12087731	GCA_006494115.1	PDG000000010.356	GCA_006494115.1_ASM649411v1_protein.faa
Acinetobacter baumannii	MRSN	MRSN1187	USA	WOUND	combat	SAMN12087700	GCA_006494255.1	PDG000000010.356	GCA_006494255.1_ASM649425v1_protein.faa
Acinetobacter baumannii	MRSN	MRSN1196	USA	WOUND	combat	SAMN12087701	GCA_006494265.1	PDG000000010.356	GCA_006494265.1_ASM649426v1_protein.faa
Acinetobacter baumannii	MRSN	MRSN11816	USA	WOUND	combat	SAMN12087730	GCA_006494285.1	PDG000000010.356	GCA_006494285.1_ASM649428v1_protein.faa
Acinetobacter baumannii	MRSN	MRSN1183	USA	WOUND	combat	SAMN12087699	GCA_006494305.1	PDG000000010.356	GCA_006494305.1_ASM649430v1_protein.faa
Acinetobacter baumannii		ABUH432	USA: Ohio	WOUND	civilian	SAMN06117716	GCA_002014195.1	PDG000000010.387	GCA_002014195.1_ASM201419v1_protein.faa
Acinetobacter baumannii		ABUH420	USA: Ohio	WOUND	civilian	SAMN06117714	GCA_002014395.1	PDG000000010.387	GCA_002014395.1_ASM201439v1_protein.faa
Acinetobacter baumannii		ABUH417	USA: Ohio	WOUND	civilian	SAMN06117713	GCA_002014405.1	PDG000000010.387	GCA_002014405.1_ASM201440v1_protein.faa
Acinetobacter baumannii		ABUH441	USA: Ohio	WOUND	civilian	SAMN06117719	GCA_002014445.1	PDG000000010.387	GCA_002014445.1_ASM201444v1_protein.faa
Acinetobacter baumannii		ABUH648	USA: Ohio	WOUND	civilian	SAMN06117777	GCA_002016735.1	PDG000000010.387	GCA_002016735.1_ASM201673v1_protein.faa
Acinetobacter baumannii		ABUH693	USA: Ohio	WOUND	civilian	SAMN06117788	GCA_002016855.1	PDG000000010.387	GCA_002016855.1_ASM201685v1_protein.faa
Acinetobacter baumannii		ABUH612	USA: Ohio	WOUND	civilian	SAMN06117765	GCA_002017175.1	PDG000000010.387	GCA_002017175.1_ASM201717v1_protein.faa
Acinetobacter baumannii		ABUH618	USA: Ohio	WOUND	civilian	SAMN06117767	GCA_002017185.1	PDG000000010.387	GCA_002017185.1_ASM201718v1_protein.faa
Acinetobacter baumannii		ABUH630	USA: Ohio	WOUND	civilian	SAMN06117771	GCA_002017205.1	PDG000000010.387	GCA_002017205.1_ASM201720v1_protein.faa
Acinetobacter baumannii		ABUH651	USA: Ohio	WOUND	civilian	SAMN06117778	GCA_002017335.1	PDG000000010.387	GCA_002017335.1_ASM201733v1_protein.faa
Acinetobacter baumannii		ABUH660	USA: Ohio	WOUND	civilian	SAMN06117781	GCA_002017355.1	PDG000000010.387	GCA_002017355.1_ASM201735v1_protein.faa
Acinetobacter baumannii		ABUH681	USA: Ohio	WOUND	civilian	SAMN06117785	GCA_002017395.1	PDG000000010.387	GCA_002017395.1_ASM201739v1_protein.faa
Acinetobacter baumannii		ABUH576	USA: Ohio	WOUND	civilian	SAMN06117753	GCA_002017555.1	PDG000000010.387	GCA_002017555.1_ASM201755v1_protein.faa
Acinetobacter pittii		TG31980	USA: Arizona	WOUND	civilian	SAMN10261630	GCA_003947655.1	PDG000000010.387	GCA_003947655.1_ASM394765v1_protein.faa
Acinetobacter lactucae		TG29425	USA: Arizona	WOUND	civilian	SAMN10261633	GCA_003947665.1	PDG000000010.387	GCA_003947665.1_ASM394766v1_protein.faa
Acinetobacter pittii		TG91944	USA: Arizona	WOUND	civilian	SAMN10261621	GCA_003947755.1	PDG000000010.387	GCA_003947755.1_ASM394775v1_protein.faa
Acinetobacter pittii		TG22176	USA: Arizona	WOUND	civilian	SAMN10261636	GCA_003947895.1	PDG000000010.387	GCA_003947895.1_ASM394789v1_protein.faa
Acinetobacter pittii		TG31972	USA: Arizona	WOUND	civilian	SAMN10261632	GCA_003947955.1	PDG000000010.387	GCA_003947955.1_ASM394795v1_protein.faa
Acinetobacter pittii		TG31979	USA: Arizona	WOUND	civilian	SAMN10261631	GCA_003947975.1	PDG000000010.387	GCA_003947975.1_ASM394797v1_protein.faa
Acinetobacter pittii		TG41243	USA: Arizona	WOUND	civilian	SAMN10261624	GCA_003947995.1	PDG000000010.387	GCA_003947995.1_ASM394799v1_protein.faa
Acinetobacter lactucae		TG41018	USA: Arizona	WOUND	civilian	SAMN10261626	GCA_003948005.1	PDG000000010.387	GCA_003948005.1_ASM394800v1_protein.faa
Acinetobacter pittii		TG41884	USA: Arizona	WOUND	civilian	SAMN10261622	GCA_003948075.1	PDG000000010.387	GCA_003948075.1_ASM394807v1_protein.faa
Acinetobacter baumannii		TG31982	USA: Arizona	WOUND	civilian	SAMN10261609	GCA_003948145.1	PDG000000010.387	GCA_003948145.1_ASM394814v1_protein.faa
Acinetobacter baumannii		TG31975	USA: Arizona	WOUND	civilian	SAMN10261588	GCA_003948465.1	PDG000000010.387	GCA_003948465.1_ASM394846v1_protein.faa
Acinetobacter baumannii		TG22180	USA: Arizona	WOUND	civilian	SAMN10261580	GCA_003948645.1	PDG000000010.387	GCA_003948645.1_ASM394864v1_protein.faa
Acinetobacter baumannii		TG22636	USA: Arizona	WOUND	civilian	SAMN10261577	GCA_003948695.1	PDG000000010.387	GCA_003948695.1_ASM394869v1_protein.faa
Acinetobacter baumannii		TG41882	USA: Arizona	WOUND	civilian	SAMN10261560	GCA_003948905.1	PDG000000010.387	GCA_003948905.1_ASM394890v1_protein.faa
Acinetobacter baumannii		TG31306	USA: Arizona	WOUND	civilian	SAMN10261534	GCA_003949125.1	PDG000000010.387	GCA_003949125.1_ASM394912v1_protein.faa
Acinetobacter baumannii		TG31977	USA: Arizona	WOUND	civilian	SAMN10261640	GCA_003978795.1	PDG000000010.387	GCA_003978795.1_ASM397879v1_protein.faa
Acinetobacter pittii		TG22174	USA: Arizona	WOUND	civilian	SAMN10261637	GCA_003978965.1	PDG000000010.387	GCA_003978965.1_ASM397896v1_protein.faa
