# Supplementary material for: High-quality Acinetobacter genomes recovered from combat wounds via metagenomic sequencing resemble cultured isolate genomes
Source: Microbiol Spectr. 2025 Nov 25;14(1):e01876-25. doi: 10.1128/spectrum.01876-25 (PMC12772318; doi:10.1128/spectrum.01876-25)
Supplement: Table S3 — 332 downselected isolate genomes and 23 MAGs. [file spectrum.01876-25-s0004.xlsx]

## Sheet: downselected_genomes
ASSEMBLY	GTDB_CLASSIFICATION	FASTANI_ANI	COMPLETENESS	CONTAMINATION	SIZE	SCAFFOLDS	LONGEST	N50	CHECKM_LINEAGE	MARKERS	SPECIES	GENOME	LOCATION	SOURCE	TYPE	MIMAG
011EB_1	d__Bacteria;p__Proteobacteria;c__Gammaproteobacteria;o__Pseudomonadales;f__Moraxellaceae;g__Acinetobacter;s__Acinetobacter baumannii	97.45	100	0.410959	4348156	330	123767	30943	f__Moraxellaceae	689	Acinetobacter baumannii	011EB_1	LLNL	WOUND	LLNL	PASS
011EC_1	d__Bacteria;p__Proteobacteria;c__Gammaproteobacteria;o__Pseudomonadales;f__Moraxellaceae;g__Acinetobacter;s__Acinetobacter baumannii	97.47	100	0.410959	4289962	92	268733	106244	f__Moraxellaceae	689	Acinetobacter baumannii	011EC_1	LLNL	WOUND	LLNL	PASS
041EC_1	d__Bacteria;p__Proteobacteria;c__Gammaproteobacteria;o__Pseudomonadales;f__Moraxellaceae;g__Acinetobacter;s__Acinetobacter baumannii	97.43	100	0.821918	4588276	112	388903	108479	f__Moraxellaceae	689	Acinetobacter baumannii	041EC_1	LLNL	WOUND	LLNL	PASS
101EEON_1	d__Bacteria;p__Proteobacteria;c__Gammaproteobacteria;o__Pseudomonadales;f__Moraxellaceae;g__Acinetobacter;s__Acinetobacter baumannii	97.48	100	0.410959	4204196	98	286642	124689	f__Moraxellaceae	689	Acinetobacter baumannii	101EEON_1	LLNL	WOUND	LLNL	PASS
191EBON_1	d__Bacteria;p__Proteobacteria;c__Gammaproteobacteria;o__Pseudomonadales;f__Moraxellaceae;g__Acinetobacter;s__Acinetobacter baumannii	97.73	100	0	3880061	57	512771	250146	f__Moraxellaceae	689	Acinetobacter baumannii	191EBON_1	LLNL	WOUND	LLNL	PASS
191EDON_1	d__Bacteria;p__Proteobacteria;c__Gammaproteobacteria;o__Pseudomonadales;f__Moraxellaceae;g__Acinetobacter;s__Acinetobacter baumannii	97.73	100	0	3866195	52	466658	247886	f__Moraxellaceae	689	Acinetobacter baumannii	191EDON_1	LLNL	WOUND	LLNL	PASS
191EEON_1	d__Bacteria;p__Proteobacteria;c__Gammaproteobacteria;o__Pseudomonadales;f__Moraxellaceae;g__Acinetobacter;s__Acinetobacter baumannii	97.69	100	0	3866993	46	484082	247844	f__Moraxellaceae	689	Acinetobacter baumannii	191EEON_1	LLNL	WOUND	LLNL	PASS
191EFON_1	d__Bacteria;p__Proteobacteria;c__Gammaproteobacteria;o__Pseudomonadales;f__Moraxellaceae;g__Acinetobacter;s__Acinetobacter baumannii	97.72	99.4521	0	3910250	91	359983	73753	f__Moraxellaceae	689	Acinetobacter baumannii	191EFON_1	LLNL	WOUND	LLNL	PASS
201EBON_1	d__Bacteria;p__Proteobacteria;c__Gammaproteobacteria;o__Pseudomonadales;f__Moraxellaceae;g__Acinetobacter;s__Acinetobacter baumannii	97.67	99.726	0	3999971	59	466997	212350	f__Moraxellaceae	689	Acinetobacter baumannii	201EBON_1	LLNL	WOUND	LLNL	PASS
201ECON_1	d__Bacteria;p__Proteobacteria;c__Gammaproteobacteria;o__Pseudomonadales;f__Moraxellaceae;g__Acinetobacter;s__Acinetobacter baumannii	97.64	99.726	0	3940993	49	404547	192417	f__Moraxellaceae	689	Acinetobacter baumannii	201ECON_1	LLNL	WOUND	LLNL	PASS
201EEON_1	d__Bacteria;p__Proteobacteria;c__Gammaproteobacteria;o__Pseudomonadales;f__Moraxellaceae;g__Acinetobacter;s__Acinetobacter baumannii	97.68	100	0	3959078	51	404054	211538	f__Moraxellaceae	689	Acinetobacter baumannii	201EEON_1	LLNL	WOUND	LLNL	PASS
342EDON_1	d__Bacteria;p__Proteobacteria;c__Gammaproteobacteria;o__Pseudomonadales;f__Moraxellaceae;g__Acinetobacter;s__Acinetobacter baumannii	97.62	99.726	0.547945	3859248	179	173270	38900	f__Moraxellaceae	689	Acinetobacter baumannii	342EDON_1	LLNL	WOUND	LLNL	PASS
342EEON_1	d__Bacteria;p__Proteobacteria;c__Gammaproteobacteria;o__Pseudomonadales;f__Moraxellaceae;g__Acinetobacter;s__Acinetobacter baumannii	97.66	99.726	0	3911419	45	505755	245198	f__Moraxellaceae	689	Acinetobacter baumannii	342EEON_1	LLNL	WOUND	LLNL	PASS
471EBON_1	d__Bacteria;p__Proteobacteria;c__Gammaproteobacteria;o__Pseudomonadales;f__Moraxellaceae;g__Acinetobacter;s__Acinetobacter baumannii	97.77	100	0	3838876	41	516570	196257	f__Moraxellaceae	689	Acinetobacter baumannii	471EBON_1	LLNL	WOUND	LLNL	PASS
691EBON_1	d__Bacteria;p__Proteobacteria;c__Gammaproteobacteria;o__Pseudomonadales;f__Moraxellaceae;g__Acinetobacter;s__Acinetobacter baumannii	97.67	99.726	0.547945	3832119	118	185305	75722	f__Moraxellaceae	689	Acinetobacter baumannii	691EBON_1	LLNL	WOUND	LLNL	PASS
692EBON_1	d__Bacteria;p__Proteobacteria;c__Gammaproteobacteria;o__Pseudomonadales;f__Moraxellaceae;g__Acinetobacter;s__Acinetobacter baumannii	97.63	100	0.547945	3878738	122	169262	69483	f__Moraxellaceae	689	Acinetobacter baumannii	692EBON_1	LLNL	WOUND	LLNL	PASS
712ECON_1	d__Bacteria;p__Proteobacteria;c__Gammaproteobacteria;o__Pseudomonadales;f__Moraxellaceae;g__Acinetobacter;s__Acinetobacter baumannii	97.67	100	0.547945	3778682	112	184969	63891	f__Moraxellaceae	689	Acinetobacter baumannii	712ECON_1	LLNL	WOUND	LLNL	PASS
731EBON_1	d__Bacteria;p__Proteobacteria;c__Gammaproteobacteria;o__Pseudomonadales;f__Moraxellaceae;g__Acinetobacter;s__Acinetobacter baumannii	97.67	100	0.547945	3913143	79	231535	102080	f__Moraxellaceae	689	Acinetobacter baumannii	731EBON_1	LLNL	WOUND	LLNL	PASS
731ECON_1	d__Bacteria;p__Proteobacteria;c__Gammaproteobacteria;o__Pseudomonadales;f__Moraxellaceae;g__Acinetobacter;s__Acinetobacter baumannii	97.66	100	0.547945	3924225	92	232011	97893	f__Moraxellaceae	689	Acinetobacter baumannii	731ECON_1	LLNL	WOUND	LLNL	PASS
731EDON_1	d__Bacteria;p__Proteobacteria;c__Gammaproteobacteria;o__Pseudomonadales;f__Moraxellaceae;g__Acinetobacter;s__Acinetobacter baumannii	97.66	100	0.547945	3912817	76	231152	87390	f__Moraxellaceae	689	Acinetobacter baumannii	731EDON_1	LLNL	WOUND	LLNL	PASS
732EBON_1	d__Bacteria;p__Proteobacteria;c__Gammaproteobacteria;o__Pseudomonadales;f__Moraxellaceae;g__Acinetobacter;s__Acinetobacter baumannii	97.69	100	0.547945	3979496	96	374553	104031	f__Moraxellaceae	689	Acinetobacter baumannii	732EBON_1	LLNL	WOUND	LLNL	PASS
732ECON_2	d__Bacteria;p__Proteobacteria;c__Gammaproteobacteria;o__Pseudomonadales;f__Moraxellaceae;g__Acinetobacter;s__Acinetobacter baumannii	97.67	100	0.547945	3843526	85	374738	97828	f__Moraxellaceae	689	Acinetobacter baumannii	732ECON_2	LLNL	WOUND	LLNL	PASS
732EDON_1	d__Bacteria;p__Proteobacteria;c__Gammaproteobacteria;o__Pseudomonadales;f__Moraxellaceae;g__Acinetobacter;s__Acinetobacter baumannii	97.7	100	0.547945	3927303	83	374540	97874	f__Moraxellaceae	689	Acinetobacter baumannii	732EDON_1	LLNL	WOUND	LLNL	PASS
GCA_000738845.1	d__Bacteria;p__Proteobacteria;c__Gammaproteobacteria;o__Pseudomonadales;f__Moraxellaceae;g__Acinetobacter;s__Acinetobacter baumannii	97.68	99.4521	2.60274	3917671	155	154712	53298	f__Moraxellaceae	689	Acinetobacter baumannii	ABBL099	Chicago	BLOOD	civilian	PASS
GCA_001414565.1	d__Bacteria;p__Proteobacteria;c__Gammaproteobacteria;o__Pseudomonadales;f__Moraxellaceae;g__Acinetobacter;s__Acinetobacter baumannii	97.68	98.9954	1.09589	4099497	117	216979	60720	f__Moraxellaceae	689	Acinetobacter baumannii	ABBL055	Chicago	BLOOD	civilian	PASS
GCA_001414645.1	d__Bacteria;p__Proteobacteria;c__Gammaproteobacteria;o__Pseudomonadales;f__Moraxellaceae;g__Acinetobacter;s__Acinetobacter baumannii	97.91	99.8828	0.967668	4040002	218	140165	37283	g__Acinetobacter	1193	Acinetobacter baumannii	ABBL060	Chicago	BLOOD	civilian	PASS
GCA_001414655.1	d__Bacteria;p__Proteobacteria;c__Gammaproteobacteria;o__Pseudomonadales;f__Moraxellaceae;g__Acinetobacter;s__Acinetobacter baumannii	97.78	98.6301	2.73973	3960869	93	212684	101526	f__Moraxellaceae	689	Acinetobacter baumannii	ABBL061	Chicago	BLOOD	civilian	PASS
GCA_001414765.1	d__Bacteria;p__Proteobacteria;c__Gammaproteobacteria;o__Pseudomonadales;f__Moraxellaceae;g__Acinetobacter;s__Acinetobacter baumannii	97.59	97.7397	0	4033938	82	341553	114946	f__Moraxellaceae	689	Acinetobacter baumannii	ABBL067	Chicago	BLOOD	civilian	PASS
GCA_001414785.1	d__Bacteria;p__Proteobacteria;c__Gammaproteobacteria;o__Pseudomonadales;f__Moraxellaceae;g__Acinetobacter;s__Acinetobacter baumannii	97.73	99.4521	1.64384	4007157	362	71499	22794	f__Moraxellaceae	689	Acinetobacter baumannii	ABBL067a	Chicago	BLOOD	civilian	PASS
GCA_001414805.1	d__Bacteria;p__Proteobacteria;c__Gammaproteobacteria;o__Pseudomonadales;f__Moraxellaceae;g__Acinetobacter;s__Acinetobacter baumannii	97.76	98.9041	3.24201	4073564	396	92264	22394	f__Moraxellaceae	689	Acinetobacter baumannii	ABBL067b	Chicago	BLOOD	civilian	PASS
GCA_001414815.1	d__Bacteria;p__Proteobacteria;c__Gammaproteobacteria;o__Pseudomonadales;f__Moraxellaceae;g__Acinetobacter;s__Acinetobacter baumannii	97.7	98.7215	0.593607	4013997	89	276957	80470	f__Moraxellaceae	689	Acinetobacter baumannii	ABBL056	Chicago	BLOOD	civilian	PASS
GCA_001414865.1	d__Bacteria;p__Proteobacteria;c__Gammaproteobacteria;o__Pseudomonadales;f__Moraxellaceae;g__Acinetobacter;s__Acinetobacter baumannii	98.01	98.8001	1.57293	3870667	70	438330	106486	g__Acinetobacter	1193	Acinetobacter baumannii	ABBL062	Chicago	BLOOD	civilian	PASS
GCA_001414905.1	d__Bacteria;p__Proteobacteria;c__Gammaproteobacteria;o__Pseudomonadales;f__Moraxellaceae;g__Acinetobacter;s__Acinetobacter baumannii	97.73	98.9041	0.593607	3998279	530	62992	16375	f__Moraxellaceae	689	Acinetobacter baumannii	ABBL067f	Chicago	BLOOD	civilian	PASS
GCA_001414915.1	d__Bacteria;p__Proteobacteria;c__Gammaproteobacteria;o__Pseudomonadales;f__Moraxellaceae;g__Acinetobacter;s__Acinetobacter baumannii	97.53	99.726	0.365297	3989128	237	119882	37323	f__Moraxellaceae	689	Acinetobacter baumannii	ABBL059	Chicago	BLOOD	civilian	PASS
GCA_001414935.1	d__Bacteria;p__Proteobacteria;c__Gammaproteobacteria;o__Pseudomonadales;f__Moraxellaceae;g__Acinetobacter;s__Acinetobacter baumannii	97.75	99.726	0.730594	4000937	517	70445	16454	f__Moraxellaceae	689	Acinetobacter baumannii	ABBL067g	Chicago	BLOOD	civilian	PASS
GCA_001414985.1	d__Bacteria;p__Proteobacteria;c__Gammaproteobacteria;o__Pseudomonadales;f__Moraxellaceae;g__Acinetobacter;s__Acinetobacter baumannii	97.63	99.1781	2.00913	4003544	103	187085	82155	f__Moraxellaceae	689	Acinetobacter baumannii	ABBL067k	Chicago	BLOOD	civilian	PASS
GCA_001414995.1	d__Bacteria;p__Proteobacteria;c__Gammaproteobacteria;o__Pseudomonadales;f__Moraxellaceae;g__Acinetobacter;s__Acinetobacter baumannii	97.74	99.4521	1.27854	4028103	482	60670	19467	f__Moraxellaceae	689	Acinetobacter baumannii	ABBL067h	Chicago	BLOOD	civilian	PASS
GCA_001415015.1	d__Bacteria;p__Proteobacteria;c__Gammaproteobacteria;o__Pseudomonadales;f__Moraxellaceae;g__Acinetobacter;s__Acinetobacter baumannii	97.7	99.726	0.821918	4001312	103	258520	86209	f__Moraxellaceae	689	Acinetobacter baumannii	ABBL067l	Chicago	BLOOD	civilian	PASS
GCA_001415025.1	d__Bacteria;p__Proteobacteria;c__Gammaproteobacteria;o__Pseudomonadales;f__Moraxellaceae;g__Acinetobacter;s__Acinetobacter baumannii	97.73	99.1781	2.28311	4138547	229	168758	35378	f__Moraxellaceae	689	Acinetobacter baumannii	ABBL068	Chicago	BLOOD	civilian	PASS
GCA_001415065.1	d__Bacteria;p__Proteobacteria;c__Gammaproteobacteria;o__Pseudomonadales;f__Moraxellaceae;g__Acinetobacter;s__Acinetobacter baumannii	97.61	97.2603	3.56164	4030384	294	92086	31538	f__Moraxellaceae	689	Acinetobacter baumannii	ABBL070	Chicago	BLOOD	civilian	PASS
GCA_001415085.1	d__Bacteria;p__Proteobacteria;c__Gammaproteobacteria;o__Pseudomonadales;f__Moraxellaceae;g__Acinetobacter;s__Acinetobacter baumannii	97.52	99.726	1.91781	4095763	124	188420	63583	f__Moraxellaceae	689	Acinetobacter baumannii	ABBL071	Chicago	BLOOD	civilian	PASS
GCA_001415095.1	d__Bacteria;p__Proteobacteria;c__Gammaproteobacteria;o__Pseudomonadales;f__Moraxellaceae;g__Acinetobacter;s__Acinetobacter baumannii	97.96	99.5876	1.3967	4093685	137	142663	78381	g__Acinetobacter	1193	Acinetobacter baumannii	ABBL073	Chicago	BLOOD	civilian	PASS
GCA_001415165.1	d__Bacteria;p__Proteobacteria;c__Gammaproteobacteria;o__Pseudomonadales;f__Moraxellaceae;g__Acinetobacter;s__Acinetobacter baumannii	97.64	97.8082	0	3885827	439	91122	19568	f__Moraxellaceae	689	Acinetobacter baumannii	ABBL076	Chicago	BLOOD	civilian	PASS
GCA_001415215.1	d__Bacteria;p__Proteobacteria;c__Gammaproteobacteria;o__Pseudomonadales;f__Moraxellaceae;g__Acinetobacter;s__Acinetobacter baumannii	97.75	99.4521	0	3862831	328	113842	25470	f__Moraxellaceae	689	Acinetobacter baumannii	ABBL082	Chicago	BLOOD	civilian	PASS
GCA_001415295.1	d__Bacteria;p__Proteobacteria;c__Gammaproteobacteria;o__Pseudomonadales;f__Moraxellaceae;g__Acinetobacter;s__Acinetobacter baumannii	97.72	99.1781	1.64384	4002526	478	53433	17399	f__Moraxellaceae	689	Acinetobacter baumannii	ABBL067i	Chicago	BLOOD	civilian	PASS
GCA_001415325.1	d__Bacteria;p__Proteobacteria;c__Gammaproteobacteria;o__Pseudomonadales;f__Moraxellaceae;g__Acinetobacter;s__Acinetobacter baumannii	97.76	99.4521	0.821918	4090270	141	155816	52671	f__Moraxellaceae	689	Acinetobacter baumannii	ABBL067j	Chicago	BLOOD	civilian	PASS
GCA_001415345.1	d__Bacteria;p__Proteobacteria;c__Gammaproteobacteria;o__Pseudomonadales;f__Moraxellaceae;g__Acinetobacter;s__Acinetobacter baumannii	97.76	99.1781	0.913242	4101875	355	107541	25495	f__Moraxellaceae	689	Acinetobacter baumannii	ABBL069	Chicago	BLOOD	civilian	PASS
GCA_001415355.1	d__Bacteria;p__Proteobacteria;c__Gammaproteobacteria;o__Pseudomonadales;f__Moraxellaceae;g__Acinetobacter;s__Acinetobacter baumannii	97.77	99.5434	3.47032	4328144	210	213999	45835	f__Moraxellaceae	689	Acinetobacter baumannii	ABBL072	Chicago	BLOOD	civilian	PASS
GCA_001415385.1	d__Bacteria;p__Proteobacteria;c__Gammaproteobacteria;o__Pseudomonadales;f__Moraxellaceae;g__Acinetobacter;s__Acinetobacter baumannii	97.75	99.726	1.18721	4279073	384	65550	22807	f__Moraxellaceae	689	Acinetobacter baumannii	ABBL079	Chicago	BLOOD	civilian	PASS
GCA_001415425.1	d__Bacteria;p__Proteobacteria;c__Gammaproteobacteria;o__Pseudomonadales;f__Moraxellaceae;g__Acinetobacter;s__Acinetobacter baumannii	97.81	98.3562	1.14155	3955517	344	133895	25555	f__Moraxellaceae	689	Acinetobacter baumannii	ABBL083	Chicago	BLOOD	civilian	PASS
GCA_001415435.1	d__Bacteria;p__Proteobacteria;c__Gammaproteobacteria;o__Pseudomonadales;f__Moraxellaceae;g__Acinetobacter;s__Acinetobacter baumannii	97.64	99.4521	0	3820624	261	104381	29772	f__Moraxellaceae	689	Acinetobacter baumannii	ABBL085	Chicago	BLOOD	civilian	PASS
GCA_001415465.1	d__Bacteria;p__Proteobacteria;c__Gammaproteobacteria;o__Pseudomonadales;f__Moraxellaceae;g__Acinetobacter;s__Acinetobacter baumannii	97.96	98.8001	0.628046	4010549	365	90423	25433	g__Acinetobacter	1193	Acinetobacter baumannii	ABBL089	Chicago	BLOOD	civilian	PASS
GCA_001415505.1	d__Bacteria;p__Proteobacteria;c__Gammaproteobacteria;o__Pseudomonadales;f__Moraxellaceae;g__Acinetobacter;s__Acinetobacter baumannii	97.7	100	0.136986	3909225	481	68346	19303	f__Moraxellaceae	689	Acinetobacter baumannii	ABBL092	Chicago	BLOOD	civilian	PASS
GCA_001415515.1	d__Bacteria;p__Proteobacteria;c__Gammaproteobacteria;o__Pseudomonadales;f__Moraxellaceae;g__Acinetobacter;s__Acinetobacter baumannii	97.67	99.726	0.410959	3891768	361	87750	25329	f__Moraxellaceae	689	Acinetobacter baumannii	ABBL093	Chicago	BLOOD	civilian	PASS
GCA_001415535.1	d__Bacteria;p__Proteobacteria;c__Gammaproteobacteria;o__Pseudomonadales;f__Moraxellaceae;g__Acinetobacter;s__Acinetobacter baumannii	97.92	98.6558	1.003	3890289	233	110962	30203	g__Acinetobacter	1193	Acinetobacter baumannii	ABBL095	Chicago	BLOOD	civilian	PASS
GCA_001415595.1	d__Bacteria;p__Proteobacteria;c__Gammaproteobacteria;o__Pseudomonadales;f__Moraxellaceae;g__Acinetobacter;s__Acinetobacter baumannii	97.81	98.9041	3.47032	4133559	418	91822	21631	f__Moraxellaceae	689	Acinetobacter baumannii	ABBL105	Chicago	BLOOD	civilian	PASS
GCA_001415615.1	d__Bacteria;p__Proteobacteria;c__Gammaproteobacteria;o__Pseudomonadales;f__Moraxellaceae;g__Acinetobacter;s__Acinetobacter baumannii	97.59	100	0.136986	3989621	323	123555	27143	f__Moraxellaceae	689	Acinetobacter baumannii	ABBL107	Chicago	BLOOD	civilian	PASS
GCA_001415645.1	d__Bacteria;p__Proteobacteria;c__Gammaproteobacteria;o__Pseudomonadales;f__Moraxellaceae;g__Acinetobacter;s__Acinetobacter baumannii	97.98	99.5876	0.609299	3964559	309	105906	29282	g__Acinetobacter	1193	Acinetobacter baumannii	ABBL109	Chicago	BLOOD	civilian	PASS
GCA_001415665.1	d__Bacteria;p__Proteobacteria;c__Gammaproteobacteria;o__Pseudomonadales;f__Moraxellaceae;g__Acinetobacter;s__Acinetobacter baumannii	97.77	96.9863	0	3705012	282	120540	30739	f__Moraxellaceae	689	Acinetobacter baumannii	ABBL110	Chicago	BLOOD	civilian	PASS
GCA_001415695.1	d__Bacteria;p__Proteobacteria;c__Gammaproteobacteria;o__Pseudomonadales;f__Moraxellaceae;g__Acinetobacter;s__Acinetobacter baumannii	97.89	100	1.36986	4027761	333	136240	26483	f__Moraxellaceae	689	Acinetobacter baumannii	ABBL113	Chicago	BLOOD	civilian	PASS
GCA_001415735.1	d__Bacteria;p__Proteobacteria;c__Gammaproteobacteria;o__Pseudomonadales;f__Moraxellaceae;g__Acinetobacter;s__Acinetobacter baumannii	97.95	97.5797	2.11849	3971055	579	105541	15417	g__Acinetobacter	1193	Acinetobacter baumannii	ABBL115	Chicago	BLOOD	civilian	PASS
GCA_001415765.1	d__Bacteria;p__Proteobacteria;c__Gammaproteobacteria;o__Pseudomonadales;f__Moraxellaceae;g__Acinetobacter;s__Acinetobacter baumannii	97.98	98.8001	2.62702	4064273	436	86659	23293	g__Acinetobacter	1193	Acinetobacter baumannii	ABBL116	Chicago	BLOOD	civilian	PASS
GCA_001415785.1	d__Bacteria;p__Proteobacteria;c__Gammaproteobacteria;o__Pseudomonadales;f__Moraxellaceae;g__Acinetobacter;s__Acinetobacter baumannii	97.7	98.9954	1.6895	4144126	629	62234	13992	f__Moraxellaceae	689	Acinetobacter baumannii	ABBL117	Chicago	BLOOD	civilian	PASS
GCA_001415805.1	d__Bacteria;p__Proteobacteria;c__Gammaproteobacteria;o__Pseudomonadales;f__Moraxellaceae;g__Acinetobacter;s__Acinetobacter baumannii	97.69	99.8174	0	3996376	623	75618	18175	f__Moraxellaceae	689	Acinetobacter baumannii	ABBL118	Chicago	BLOOD	civilian	PASS
GCA_001415815.1	d__Bacteria;p__Proteobacteria;c__Gammaproteobacteria;o__Pseudomonadales;f__Moraxellaceae;g__Acinetobacter;s__Acinetobacter baumannii	97.95	98.7041	0.760722	4063382	541	107025	17305	g__Acinetobacter	1193	Acinetobacter baumannii	ABBL121	Chicago	BLOOD	civilian	PASS
GCA_001415875.1	d__Bacteria;p__Proteobacteria;c__Gammaproteobacteria;o__Pseudomonadales;f__Moraxellaceae;g__Acinetobacter;s__Acinetobacter baumannii	97.7	99.4521	0.730594	4169985	411	67665	22834	f__Moraxellaceae	689	Acinetobacter baumannii	ABBL127	Chicago	BLOOD	civilian	PASS
GCA_001415985.1	d__Bacteria;p__Proteobacteria;c__Gammaproteobacteria;o__Pseudomonadales;f__Moraxellaceae;g__Acinetobacter;s__Acinetobacter baumannii	97.76	100	0	3944977	256	136577	30882	f__Moraxellaceae	689	Acinetobacter baumannii	ABBL100	Chicago	BLOOD	civilian	PASS
GCA_001416005.1	d__Bacteria;p__Proteobacteria;c__Gammaproteobacteria;o__Pseudomonadales;f__Moraxellaceae;g__Acinetobacter;s__Acinetobacter baumannii	97.72	97.8082	0.730594	3952568	447	98303	20041	f__Moraxellaceae	689	Acinetobacter baumannii	ABBL101	Chicago	BLOOD	civilian	PASS
GCA_001416015.1	d__Bacteria;p__Proteobacteria;c__Gammaproteobacteria;o__Pseudomonadales;f__Moraxellaceae;g__Acinetobacter;s__Acinetobacter baumannii	97.78	97.8082	0	3782509	251	133314	31608	f__Moraxellaceae	689	Acinetobacter baumannii	ABBL102	Chicago	BLOOD	civilian	PASS
GCA_001416075.1	d__Bacteria;p__Proteobacteria;c__Gammaproteobacteria;o__Pseudomonadales;f__Moraxellaceae;g__Acinetobacter;s__Acinetobacter baumannii	98.01	98.134	0.609299	3828946	697	59742	11767	g__Acinetobacter	1193	Acinetobacter baumannii	ABBL123	Chicago	BLOOD	civilian	PASS
GCA_001416095.1	d__Bacteria;p__Proteobacteria;c__Gammaproteobacteria;o__Pseudomonadales;f__Moraxellaceae;g__Acinetobacter;s__Acinetobacter baumannii	98	98.6689	1.41545	4019327	215	127391	34239	g__Acinetobacter	1193	Acinetobacter baumannii	ABBL124	Chicago	BLOOD	civilian	PASS
GCA_001416115.1	d__Bacteria;p__Proteobacteria;c__Gammaproteobacteria;o__Pseudomonadales;f__Moraxellaceae;g__Acinetobacter;s__Acinetobacter baumannii	97.69	98.7215	0.776256	3802673	523	53692	14877	f__Moraxellaceae	689	Acinetobacter baumannii	ABBL125	Chicago	BLOOD	civilian	PASS
GCA_001416145.1	d__Bacteria;p__Proteobacteria;c__Gammaproteobacteria;o__Pseudomonadales;f__Moraxellaceae;g__Acinetobacter;s__Acinetobacter baumannii	97.65	98.4932	0.136986	4010870	459	73692	19650	f__Moraxellaceae	689	Acinetobacter baumannii	ABBL131	Chicago	BLOOD	civilian	PASS
GCA_001416155.1	d__Bacteria;p__Proteobacteria;c__Gammaproteobacteria;o__Pseudomonadales;f__Moraxellaceae;g__Acinetobacter;s__Acinetobacter baumannii	97.7	99.1781	0.136986	4005429	454	73182	19969	f__Moraxellaceae	689	Acinetobacter baumannii	ABBL132	Chicago	BLOOD	civilian	PASS
GCA_001416225.1	d__Bacteria;p__Proteobacteria;c__Gammaproteobacteria;o__Pseudomonadales;f__Moraxellaceae;g__Acinetobacter;s__Acinetobacter baumannii	97.99	98.7372	0.609299	3946735	511	106355	18605	g__Acinetobacter	1193	Acinetobacter baumannii	ABBL137	Chicago	BLOOD	civilian	PASS
GCA_001416235.1	d__Bacteria;p__Proteobacteria;c__Gammaproteobacteria;o__Pseudomonadales;f__Moraxellaceae;g__Acinetobacter;s__Acinetobacter baumannii	97.74	97.5342	0	3902623	497	66939	17739	f__Moraxellaceae	689	Acinetobacter baumannii	ABBL138	Chicago	BLOOD	civilian	PASS
GCA_001416255.1	d__Bacteria;p__Proteobacteria;c__Gammaproteobacteria;o__Pseudomonadales;f__Moraxellaceae;g__Acinetobacter;s__Acinetobacter baumannii	97.76	99.1781	0.547945	3903487	650	44766	13058	f__Moraxellaceae	689	Acinetobacter baumannii	ABBL140	Chicago	BLOOD	civilian	PASS
GCA_001416275.1	d__Bacteria;p__Proteobacteria;c__Gammaproteobacteria;o__Pseudomonadales;f__Moraxellaceae;g__Acinetobacter;s__Acinetobacter baumannii	97.97	98.9195	1.57293	4249465	408	91955	23187	g__Acinetobacter	1193	Acinetobacter baumannii	ABBL141	Chicago	BLOOD	civilian	PASS
GCA_001416305.1	d__Bacteria;p__Proteobacteria;c__Gammaproteobacteria;o__Pseudomonadales;f__Moraxellaceae;g__Acinetobacter;s__Acinetobacter baumannii	97.68	98.5388	0.684932	3936526	560	53840	16072	f__Moraxellaceae	689	Acinetobacter baumannii	ABBL143	Chicago	BLOOD	civilian	PASS
GCA_001416315.1	d__Bacteria;p__Proteobacteria;c__Gammaproteobacteria;o__Pseudomonadales;f__Moraxellaceae;g__Acinetobacter;s__Acinetobacter baumannii	97.93	98.9041	0.821918	3735770	453	73334	19257	f__Moraxellaceae	689	Acinetobacter baumannii	ABBL147	Chicago	BLOOD	civilian	PASS
GCA_001416515.1	d__Bacteria;p__Proteobacteria;c__Gammaproteobacteria;o__Pseudomonadales;f__Moraxellaceae;g__Acinetobacter;s__Acinetobacter baumannii	97.71	100	1.09589	4032732	204	123346	38732	f__Moraxellaceae	689	Acinetobacter baumannii	ABBL129	Chicago	BLOOD	civilian	PASS
GCA_001416545.1	d__Bacteria;p__Proteobacteria;c__Gammaproteobacteria;o__Pseudomonadales;f__Moraxellaceae;g__Acinetobacter;s__Acinetobacter baumannii	97.82	99.1781	0	3950049	397	85851	21064	f__Moraxellaceae	689	Acinetobacter baumannii	ABBL130	Chicago	BLOOD	civilian	PASS
GCA_001416585.1	d__Bacteria;p__Proteobacteria;c__Gammaproteobacteria;o__Pseudomonadales;f__Moraxellaceae;g__Acinetobacter;s__Acinetobacter baumannii	97.83	99.726	0.106545	3964039	442	58374	20834	f__Moraxellaceae	689	Acinetobacter baumannii	ABBL144	Chicago	BLOOD	civilian	PASS
GCA_001416625.1	d__Bacteria;p__Proteobacteria;c__Gammaproteobacteria;o__Pseudomonadales;f__Moraxellaceae;g__Acinetobacter;s__Acinetobacter baumannii	97.81	98.3562	0	3818663	443	71742	19820	f__Moraxellaceae	689	Acinetobacter baumannii	ABBL149	Chicago	BLOOD	civilian	PASS
GCA_001432375.1	d__Bacteria;p__Proteobacteria;c__Gammaproteobacteria;o__Pseudomonadales;f__Moraxellaceae;g__Acinetobacter;s__Acinetobacter baumannii	97.66	99.4521	0	3954365	70	342901	114915	f__Moraxellaceae	689	Acinetobacter baumannii	ABBL003	Chicago	BLOOD	civilian	PASS
GCA_001432385.1	d__Bacteria;p__Proteobacteria;c__Gammaproteobacteria;o__Pseudomonadales;f__Moraxellaceae;g__Acinetobacter;s__Acinetobacter baumannii	97.8	99.8174	1.27854	4067745	77	253124	92563	f__Moraxellaceae	689	Acinetobacter baumannii	ABBL006	Chicago	BLOOD	civilian	PASS
GCA_001432425.1	d__Bacteria;p__Proteobacteria;c__Gammaproteobacteria;o__Pseudomonadales;f__Moraxellaceae;g__Acinetobacter;s__Acinetobacter baumannii	97.72	98.9041	0.273973	3852216	194	131949	52131	f__Moraxellaceae	689	Acinetobacter baumannii	ABBL014	Chicago	BLOOD	civilian	PASS
GCA_001432455.1	d__Bacteria;p__Proteobacteria;c__Gammaproteobacteria;o__Pseudomonadales;f__Moraxellaceae;g__Acinetobacter;s__Acinetobacter baumannii	97.62	100	0.136986	4003629	70	358577	118605	f__Moraxellaceae	689	Acinetobacter baumannii	ABBL011	Chicago	BLOOD	civilian	PASS
GCA_001432525.1	d__Bacteria;p__Proteobacteria;c__Gammaproteobacteria;o__Pseudomonadales;f__Moraxellaceae;g__Acinetobacter;s__Acinetobacter baumannii	97.76	98.4475	2.55708	4018467	94	171877	106423	f__Moraxellaceae	689	Acinetobacter baumannii	ABBL017	Chicago	BLOOD	civilian	PASS
GCA_001432535.1	d__Bacteria;p__Proteobacteria;c__Gammaproteobacteria;o__Pseudomonadales;f__Moraxellaceae;g__Acinetobacter;s__Acinetobacter baumannii	97.7	96.9863	0	3807501	87	313405	108333	f__Moraxellaceae	689	Acinetobacter baumannii	ABBL020	Chicago	BLOOD	civilian	PASS
GCA_001432545.1	d__Bacteria;p__Proteobacteria;c__Gammaproteobacteria;o__Pseudomonadales;f__Moraxellaceae;g__Acinetobacter;s__Acinetobacter baumannii	97.62	100	0.410959	4334741	207	282316	105657	f__Moraxellaceae	689	Acinetobacter baumannii	ABBL018	Chicago	BLOOD	civilian	PASS
GCA_001432585.1	d__Bacteria;p__Proteobacteria;c__Gammaproteobacteria;o__Pseudomonadales;f__Moraxellaceae;g__Acinetobacter;s__Acinetobacter baumannii	97.75	98.9041	3.28767	3995203	84	261267	105023	f__Moraxellaceae	689	Acinetobacter baumannii	ABBL022	Chicago	BLOOD	civilian	PASS
GCA_001432595.1	d__Bacteria;p__Proteobacteria;c__Gammaproteobacteria;o__Pseudomonadales;f__Moraxellaceae;g__Acinetobacter;s__Acinetobacter baumannii	97.65	100	1.36986	3949704	70	484038	132629	f__Moraxellaceae	689	Acinetobacter baumannii	ABBL021	Chicago	BLOOD	civilian	PASS
GCA_001432625.1	d__Bacteria;p__Proteobacteria;c__Gammaproteobacteria;o__Pseudomonadales;f__Moraxellaceae;g__Acinetobacter;s__Acinetobacter baumannii	97.7	99.2237	1.43455	4002227	641	64395	12267	f__Moraxellaceae	689	Acinetobacter baumannii	ABBL023	Chicago	BLOOD	civilian	PASS
GCA_001432665.1	d__Bacteria;p__Proteobacteria;c__Gammaproteobacteria;o__Pseudomonadales;f__Moraxellaceae;g__Acinetobacter;s__Acinetobacter baumannii	97.99	100	2.73973	4067524	75	601472	171086	f__Moraxellaceae	689	Acinetobacter baumannii	ABBL025	Chicago	BLOOD	civilian	PASS
GCA_001432685.1	d__Bacteria;p__Proteobacteria;c__Gammaproteobacteria;o__Pseudomonadales;f__Moraxellaceae;g__Acinetobacter;s__Acinetobacter baumannii	97.65	99.1781	0	3871656	85	268017	122252	f__Moraxellaceae	689	Acinetobacter baumannii	ABBL001	Chicago	BLOOD	civilian	PASS
GCA_001432705.1	d__Bacteria;p__Proteobacteria;c__Gammaproteobacteria;o__Pseudomonadales;f__Moraxellaceae;g__Acinetobacter;s__Acinetobacter baumannii	97.67	100	0	3855049	77	251523	129801	f__Moraxellaceae	689	Acinetobacter baumannii	ABBL004	Chicago	BLOOD	civilian	PASS
GCA_001432745.1	d__Bacteria;p__Proteobacteria;c__Gammaproteobacteria;o__Pseudomonadales;f__Moraxellaceae;g__Acinetobacter;s__Acinetobacter baumannii	97.54	97.5103	1.41553	3799957	893	38704	7947	f__Moraxellaceae	689	Acinetobacter baumannii	ABBL007	Chicago	BLOOD	civilian	PASS
GCA_001432755.1	d__Bacteria;p__Proteobacteria;c__Gammaproteobacteria;o__Pseudomonadales;f__Moraxellaceae;g__Acinetobacter;s__Acinetobacter baumannii	97.92	99.9813	0.609299	4064187	89	365053	139396	g__Acinetobacter	1193	Acinetobacter baumannii	ABBL008	Chicago	BLOOD	civilian	PASS
GCA_001432785.1	d__Bacteria;p__Proteobacteria;c__Gammaproteobacteria;o__Pseudomonadales;f__Moraxellaceae;g__Acinetobacter;s__Acinetobacter baumannii	97.71	98.6301	0	3928030	90	221103	110206	f__Moraxellaceae	689	Acinetobacter baumannii	ABBL012	Chicago	BLOOD	civilian	PASS
GCA_001432845.1	d__Bacteria;p__Proteobacteria;c__Gammaproteobacteria;o__Pseudomonadales;f__Moraxellaceae;g__Acinetobacter;s__Acinetobacter baumannii	97.98	99.589	0	3934606	687	44622	9903	f__Moraxellaceae	689	Acinetobacter baumannii	ABBL026	Chicago	BLOOD	civilian	PASS
GCA_001432895.1	d__Bacteria;p__Proteobacteria;c__Gammaproteobacteria;o__Pseudomonadales;f__Moraxellaceae;g__Acinetobacter;s__Acinetobacter baumannii	97.68	98.0822	0	3922346	102	298466	87612	f__Moraxellaceae	689	Acinetobacter baumannii	ABBL029	Chicago	BLOOD	civilian	PASS
GCA_001432925.1	d__Bacteria;p__Proteobacteria;c__Gammaproteobacteria;o__Pseudomonadales;f__Moraxellaceae;g__Acinetobacter;s__Acinetobacter baumannii	97.72	98.9954	1.09589	4046128	199	313025	84636	f__Moraxellaceae	689	Acinetobacter baumannii	ABBL030	Chicago	BLOOD	civilian	PASS
GCA_001432965.1	d__Bacteria;p__Proteobacteria;c__Gammaproteobacteria;o__Pseudomonadales;f__Moraxellaceae;g__Acinetobacter;s__Acinetobacter baumannii	97.8	99.589	0.821918	3887264	1193	31560	6594	f__Moraxellaceae	689	Acinetobacter baumannii	ABBL035	Chicago	BLOOD	civilian	PASS
GCA_001432975.1	d__Bacteria;p__Proteobacteria;c__Gammaproteobacteria;o__Pseudomonadales;f__Moraxellaceae;g__Acinetobacter;s__Acinetobacter baumannii	97.73	99.8174	1.55251	4181335	81	286487	109239	f__Moraxellaceae	689	Acinetobacter baumannii	ABBL037	Chicago	BLOOD	civilian	PASS
GCA_001433005.1	d__Bacteria;p__Proteobacteria;c__Gammaproteobacteria;o__Pseudomonadales;f__Moraxellaceae;g__Acinetobacter;s__Acinetobacter baumannii	97.71	98.6301	0	4045272	92	559402	110028	f__Moraxellaceae	689	Acinetobacter baumannii	ABBL038	Chicago	BLOOD	civilian	PASS
GCA_001433015.1	d__Bacteria;p__Proteobacteria;c__Gammaproteobacteria;o__Pseudomonadales;f__Moraxellaceae;g__Acinetobacter;s__Acinetobacter baumannii	97.68	99.2694	2.19178	4126075	178	230702	64973	f__Moraxellaceae	689	Acinetobacter baumannii	ABBL044	Chicago	BLOOD	civilian	PASS
GCA_001433045.1	d__Bacteria;p__Proteobacteria;c__Gammaproteobacteria;o__Pseudomonadales;f__Moraxellaceae;g__Acinetobacter;s__Acinetobacter baumannii	97.92	99.5876	0.609299	4180111	155	365053	120446	g__Acinetobacter	1193	Acinetobacter baumannii	ABBL048	Chicago	BLOOD	civilian	PASS
GCA_001433055.1	d__Bacteria;p__Proteobacteria;c__Gammaproteobacteria;o__Pseudomonadales;f__Moraxellaceae;g__Acinetobacter;s__Acinetobacter baumannii	97.72	99.726	1.82648	4180484	314	133534	27050	f__Moraxellaceae	689	Acinetobacter baumannii	ABBL050	Chicago	BLOOD	civilian	PASS
GCA_001433075.1	d__Bacteria;p__Proteobacteria;c__Gammaproteobacteria;o__Pseudomonadales;f__Moraxellaceae;g__Acinetobacter;s__Acinetobacter baumannii	97.8	99.0685	0.0913242	3728527	1096	31951	6585	f__Moraxellaceae	689	Acinetobacter baumannii	ABBL028	Chicago	BLOOD	civilian	PASS
GCA_001433145.1	d__Bacteria;p__Proteobacteria;c__Gammaproteobacteria;o__Pseudomonadales;f__Moraxellaceae;g__Acinetobacter;s__Acinetobacter baumannii	97.67	97.2603	1.64384	4046288	107	297821	111495	f__Moraxellaceae	689	Acinetobacter baumannii	ABBL034	Chicago	BLOOD	civilian	PASS
GCA_001433205.1	d__Bacteria;p__Proteobacteria;c__Gammaproteobacteria;o__Pseudomonadales;f__Moraxellaceae;g__Acinetobacter;s__Acinetobacter baumannii	97.89	100	0	4054075	108	315620	101492	f__Moraxellaceae	689	Acinetobacter baumannii	ABBL045	Chicago	BLOOD	civilian	PASS
GCA_001433245.1	d__Bacteria;p__Proteobacteria;c__Gammaproteobacteria;o__Pseudomonadales;f__Moraxellaceae;g__Acinetobacter;s__Acinetobacter baumannii	97.79	99.8174	1.09589	4156273	145	248925	116905	f__Moraxellaceae	689	Acinetobacter baumannii	ABBL049	Chicago	BLOOD	civilian	PASS
GCA_001433265.1	d__Bacteria;p__Proteobacteria;c__Gammaproteobacteria;o__Pseudomonadales;f__Moraxellaceae;g__Acinetobacter;s__Acinetobacter baumannii	97.72	99.4521	1.09589	4012632	108	317283	85413	f__Moraxellaceae	689	Acinetobacter baumannii	ABBL041	Chicago	BLOOD	civilian	PASS
GCA_001433275.1	d__Bacteria;p__Proteobacteria;c__Gammaproteobacteria;o__Pseudomonadales;f__Moraxellaceae;g__Acinetobacter;s__Acinetobacter baumannii	97.81	99.8174	0.639269	4202522	149	235841	79829	f__Moraxellaceae	689	Acinetobacter baumannii	ABBL043	Chicago	BLOOD	civilian	PASS
GCA_001433335.1	d__Bacteria;p__Proteobacteria;c__Gammaproteobacteria;o__Pseudomonadales;f__Moraxellaceae;g__Acinetobacter;s__Acinetobacter baumannii	97.69	98.4475	0.730594	4106281	107	199001	75223	f__Moraxellaceae	689	Acinetobacter baumannii	ABBL052	Chicago	BLOOD	civilian	PASS
GCA_001433355.1	d__Bacteria;p__Proteobacteria;c__Gammaproteobacteria;o__Pseudomonadales;f__Moraxellaceae;g__Acinetobacter;s__Acinetobacter baumannii	97.77	99.0411	0	3866658	1057	26125	7067	f__Moraxellaceae	689	Acinetobacter baumannii	ABBL051	Chicago	BLOOD	civilian	PASS
GCA_001433655.1	d__Bacteria;p__Proteobacteria;c__Gammaproteobacteria;o__Pseudomonadales;f__Moraxellaceae;g__Acinetobacter;s__Acinetobacter baumannii	97.69	98.6301	0.821918	4004921	120	167293	59483	f__Moraxellaceae	689	Acinetobacter baumannii	ABBL039	Chicago	BLOOD	civilian	PASS
GCA_001433675.1	d__Bacteria;p__Proteobacteria;c__Gammaproteobacteria;o__Pseudomonadales;f__Moraxellaceae;g__Acinetobacter;s__Acinetobacter baumannii	97.98	99.7188	2.14708	3910768	504	59144	16992	g__Acinetobacter	1193	Acinetobacter baumannii	ABBL040	Chicago	BLOOD	civilian	PASS
GCA_001433695.1	d__Bacteria;p__Proteobacteria;c__Gammaproteobacteria;o__Pseudomonadales;f__Moraxellaceae;g__Acinetobacter;s__Acinetobacter baumannii	97.81	99.5434	1.82648	4081155	90	247485	90003	f__Moraxellaceae	689	Acinetobacter baumannii	ABBL053	Chicago	BLOOD	civilian	PASS
GCA_001895985.1	d__Bacteria;p__Proteobacteria;c__Gammaproteobacteria;o__Pseudomonadales;f__Moraxellaceae;g__Acinetobacter;s__Acinetobacter baumannii	97.97	99.9813	1.7904	4093104	2	3982140	3982140	g__Acinetobacter	1193	Acinetobacter baumannii	AF-673	Arizona	SPUTUM	civilian	PASS
GCA_002014105.1	d__Bacteria;p__Proteobacteria;c__Gammaproteobacteria;o__Pseudomonadales;f__Moraxellaceae;g__Acinetobacter;s__Acinetobacter baumannii	97.94	100	0	4040615	84	268019	99709	f__Moraxellaceae	689	Acinetobacter baumannii	ABUH393	Ohio	URINE	civilian	PASS
GCA_002014175.1	d__Bacteria;p__Proteobacteria;c__Gammaproteobacteria;o__Pseudomonadales;f__Moraxellaceae;g__Acinetobacter;s__Acinetobacter baumannii	97.99	99.1939	0.806149	3955510	122	178702	96448	g__Acinetobacter	1193	Acinetobacter baumannii	ABUH426	Ohio	BLOOD	civilian	PASS
GCA_002014195.1	d__Bacteria;p__Proteobacteria;c__Gammaproteobacteria;o__Pseudomonadales;f__Moraxellaceae;g__Acinetobacter;s__Acinetobacter baumannii	97.94	99.9813	0.628046	4065050	82	364527	133464	g__Acinetobacter	1193	Acinetobacter baumannii	ABUH432	Ohio	WOUND	civilian	PASS
GCA_002014235.1	d__Bacteria;p__Proteobacteria;c__Gammaproteobacteria;o__Pseudomonadales;f__Moraxellaceae;g__Acinetobacter;s__Acinetobacter baumannii	97.95	99.9813	0.628046	4069958	83	364429	140350	g__Acinetobacter	1193	Acinetobacter baumannii	ABUH435	Ohio	SPUTUM	civilian	PASS
GCA_002014245.1	d__Bacteria;p__Proteobacteria;c__Gammaproteobacteria;o__Pseudomonadales;f__Moraxellaceae;g__Acinetobacter;s__Acinetobacter baumannii	97.93	100	0	3818239	112	290830	86120	f__Moraxellaceae	689	Acinetobacter baumannii	ABUH636	Ohio	TRACH	civilian	PASS
GCA_002014265.1	d__Bacteria;p__Proteobacteria;c__Gammaproteobacteria;o__Pseudomonadales;f__Moraxellaceae;g__Acinetobacter;s__Acinetobacter baumannii	97.96	99.1939	0.609299	3961122	124	178702	96506	g__Acinetobacter	1193	Acinetobacter baumannii	ABUH390	Ohio	URINE	civilian	PASS
GCA_002014275.1	d__Bacteria;p__Proteobacteria;c__Gammaproteobacteria;o__Pseudomonadales;f__Moraxellaceae;g__Acinetobacter;s__Acinetobacter baumannii	97.81	100	0	3948332	110	304451	79537	f__Moraxellaceae	689	Acinetobacter baumannii	ABUH639	Ohio	SPUTUM	civilian	PASS
GCA_002014315.1	d__Bacteria;p__Proteobacteria;c__Gammaproteobacteria;o__Pseudomonadales;f__Moraxellaceae;g__Acinetobacter;s__Acinetobacter baumannii	98.19	100	0	3716501	32	840452	348541	f__Moraxellaceae	689	Acinetobacter baumannii	ABUH396	Ohio	BLOOD	civilian	PASS
GCA_002014325.1	d__Bacteria;p__Proteobacteria;c__Gammaproteobacteria;o__Pseudomonadales;f__Moraxellaceae;g__Acinetobacter;s__Acinetobacter baumannii	97.78	100	0	4048574	108	228679	98659	f__Moraxellaceae	689	Acinetobacter baumannii	ABUH399	Ohio	URINE	civilian	PASS
GCA_002014345.1	d__Bacteria;p__Proteobacteria;c__Gammaproteobacteria;o__Pseudomonadales;f__Moraxellaceae;g__Acinetobacter;s__Acinetobacter baumannii	97.69	100	0	3995861	56	381052	225474	f__Moraxellaceae	689	Acinetobacter baumannii	ABUH414	Ohio	SPUTUM	civilian	PASS
GCA_002014355.1	d__Bacteria;p__Proteobacteria;c__Gammaproteobacteria;o__Pseudomonadales;f__Moraxellaceae;g__Acinetobacter;s__Acinetobacter baumannii	97.97	99.1939	0.609299	3961054	119	178702	103945	g__Acinetobacter	1193	Acinetobacter baumannii	ABUH405	Ohio	URINE	civilian	PASS
GCA_002014395.1	d__Bacteria;p__Proteobacteria;c__Gammaproteobacteria;o__Pseudomonadales;f__Moraxellaceae;g__Acinetobacter;s__Acinetobacter baumannii	98	99.9813	0.609299	3896503	108	335909	77529	g__Acinetobacter	1193	Acinetobacter baumannii	ABUH420	Ohio	WOUND	civilian	PASS
GCA_002014405.1	d__Bacteria;p__Proteobacteria;c__Gammaproteobacteria;o__Pseudomonadales;f__Moraxellaceae;g__Acinetobacter;s__Acinetobacter baumannii	98	99.1939	0.609299	3736619	100	424543	79804	g__Acinetobacter	1193	Acinetobacter baumannii	ABUH417	Ohio	WOUND	civilian	PASS
GCA_002014435.1	d__Bacteria;p__Proteobacteria;c__Gammaproteobacteria;o__Pseudomonadales;f__Moraxellaceae;g__Acinetobacter;s__Acinetobacter baumannii	97.96	99.9813	0.628046	3998607	78	364361	133508	g__Acinetobacter	1193	Acinetobacter baumannii	ABUH438	Ohio	SPUTUM	civilian	PASS
GCA_002014445.1	d__Bacteria;p__Proteobacteria;c__Gammaproteobacteria;o__Pseudomonadales;f__Moraxellaceae;g__Acinetobacter;s__Acinetobacter baumannii	97.95	99.9813	0.628046	4044958	77	364361	128048	g__Acinetobacter	1193	Acinetobacter baumannii	ABUH441	Ohio	WOUND	civilian	PASS
GCA_002014475.1	d__Bacteria;p__Proteobacteria;c__Gammaproteobacteria;o__Pseudomonadales;f__Moraxellaceae;g__Acinetobacter;s__Acinetobacter baumannii	98.03	99.5876	0.609299	3871445	92	250396	101531	g__Acinetobacter	1193	Acinetobacter baumannii	ABUH645	Ohio	URINE	civilian	PASS
GCA_002016655.1	d__Bacteria;p__Proteobacteria;c__Gammaproteobacteria;o__Pseudomonadales;f__Moraxellaceae;g__Acinetobacter;s__Acinetobacter baumannii	97.78	100	0	3965922	109	297714	80387	f__Moraxellaceae	689	Acinetobacter baumannii	ABUH633	Ohio	TRACH	civilian	PASS
GCA_002016735.1	d__Bacteria;p__Proteobacteria;c__Gammaproteobacteria;o__Pseudomonadales;f__Moraxellaceae;g__Acinetobacter;s__Acinetobacter baumannii	97.89	100	0	3875511	113	227045	99663	f__Moraxellaceae	689	Acinetobacter baumannii	ABUH648	Ohio	WOUND	civilian	PASS
GCA_002016745.1	d__Bacteria;p__Proteobacteria;c__Gammaproteobacteria;o__Pseudomonadales;f__Moraxellaceae;g__Acinetobacter;s__Acinetobacter baumannii	98.01	99.5876	0.609299	4014421	107	258669	92411	g__Acinetobacter	1193	Acinetobacter baumannii	ABUH669	Ohio	SPUTUM	civilian	PASS
GCA_002016775.1	d__Bacteria;p__Proteobacteria;c__Gammaproteobacteria;o__Pseudomonadales;f__Moraxellaceae;g__Acinetobacter;s__Acinetobacter baumannii	97.94	99.5876	0.609299	3936626	146	142475	66016	g__Acinetobacter	1193	Acinetobacter baumannii	ABUH654	Ohio	BLOOD	civilian	PASS
GCA_002016785.1	d__Bacteria;p__Proteobacteria;c__Gammaproteobacteria;o__Pseudomonadales;f__Moraxellaceae;g__Acinetobacter;s__Acinetobacter baumannii	97.76	100	0.639269	3973566	119	140005	65789	f__Moraxellaceae	689	Acinetobacter baumannii	ABUH642	Ohio	SPUTUM	civilian	PASS
GCA_002016815.1	d__Bacteria;p__Proteobacteria;c__Gammaproteobacteria;o__Pseudomonadales;f__Moraxellaceae;g__Acinetobacter;s__Acinetobacter baumannii	97.84	100	0	3840609	100	290732	88448	f__Moraxellaceae	689	Acinetobacter baumannii	ABUH672	Ohio	SPUTUM	civilian	PASS
GCA_002016825.1	d__Bacteria;p__Proteobacteria;c__Gammaproteobacteria;o__Pseudomonadales;f__Moraxellaceae;g__Acinetobacter;s__Acinetobacter baumannii	97.79	100	0	3759656	67	346416	134585	f__Moraxellaceae	689	Acinetobacter baumannii	ABUH675	Ohio	SPUTUM	civilian	PASS
GCA_002016855.1	d__Bacteria;p__Proteobacteria;c__Gammaproteobacteria;o__Pseudomonadales;f__Moraxellaceae;g__Acinetobacter;s__Acinetobacter baumannii	97.78	100	0	3980738	56	438342	166404	f__Moraxellaceae	689	Acinetobacter baumannii	ABUH693	Ohio	WOUND	civilian	PASS
GCA_002016865.1	d__Bacteria;p__Proteobacteria;c__Gammaproteobacteria;o__Pseudomonadales;f__Moraxellaceae;g__Acinetobacter;s__Acinetobacter baumannii	97.97	99.9813	0.628046	4106880	103	353752	132485	g__Acinetobacter	1193	Acinetobacter baumannii	ABUH690	Ohio	BLOOD	civilian	PASS
GCA_002016915.1	d__Bacteria;p__Proteobacteria;c__Gammaproteobacteria;o__Pseudomonadales;f__Moraxellaceae;g__Acinetobacter;s__Acinetobacter baumannii	97.93	99.9813	0.693663	4066291	89	364429	107044	g__Acinetobacter	1193	Acinetobacter baumannii	ABUH522	Ohio	SPUTUM	civilian	PASS
GCA_002016935.1	d__Bacteria;p__Proteobacteria;c__Gammaproteobacteria;o__Pseudomonadales;f__Moraxellaceae;g__Acinetobacter;s__Acinetobacter baumannii	97.98	99.5876	0.609299	3986019	137	178753	66785	g__Acinetobacter	1193	Acinetobacter baumannii	ABUH546	Ohio	SPUTUM	civilian	PASS
GCA_002016955.1	d__Bacteria;p__Proteobacteria;c__Gammaproteobacteria;o__Pseudomonadales;f__Moraxellaceae;g__Acinetobacter;s__Acinetobacter baumannii	97.92	99.5876	0.631171	3961356	139	122984	74971	g__Acinetobacter	1193	Acinetobacter baumannii	ABUH549	Ohio	URINE	civilian	PASS
GCA_002016975.1	d__Bacteria;p__Proteobacteria;c__Gammaproteobacteria;o__Pseudomonadales;f__Moraxellaceae;g__Acinetobacter;s__Acinetobacter baumannii	97.73	100	0	3913141	101	272475	76346	f__Moraxellaceae	689	Acinetobacter baumannii	ABUH561	Ohio	URINE	civilian	PASS
GCA_002016985.1	d__Bacteria;p__Proteobacteria;c__Gammaproteobacteria;o__Pseudomonadales;f__Moraxellaceae;g__Acinetobacter;s__Acinetobacter baumannii	97.8	100	0.593607	3991293	79	324623	103163	f__Moraxellaceae	689	Acinetobacter baumannii	ABUH564	Ohio	TRACH	civilian	PASS
GCA_002016995.1	d__Bacteria;p__Proteobacteria;c__Gammaproteobacteria;o__Pseudomonadales;f__Moraxellaceae;g__Acinetobacter;s__Acinetobacter baumannii	97.77	100	0	3906865	95	297714	89679	f__Moraxellaceae	689	Acinetobacter baumannii	ABUH570	Ohio	TRACH	civilian	PASS
GCA_002017035.1	d__Bacteria;p__Proteobacteria;c__Gammaproteobacteria;o__Pseudomonadales;f__Moraxellaceae;g__Acinetobacter;s__Acinetobacter baumannii	97.99	99.9813	0.631171	3885786	142	140611	62006	g__Acinetobacter	1193	Acinetobacter baumannii	ABUH579	Ohio	SPUTUM	civilian	PASS
GCA_002017055.1	d__Bacteria;p__Proteobacteria;c__Gammaproteobacteria;o__Pseudomonadales;f__Moraxellaceae;g__Acinetobacter;s__Acinetobacter baumannii	97.96	99.1939	0.609299	4005364	75	364361	114165	g__Acinetobacter	1193	Acinetobacter baumannii	ABUH582	Ohio	SPUTUM	civilian	PASS
GCA_002017065.1	d__Bacteria;p__Proteobacteria;c__Gammaproteobacteria;o__Pseudomonadales;f__Moraxellaceae;g__Acinetobacter;s__Acinetobacter baumannii	97.92	100	0	3836545	116	271802	86120	f__Moraxellaceae	689	Acinetobacter baumannii	ABUH588	Ohio	URINE	civilian	PASS
GCA_002017095.1	d__Bacteria;p__Proteobacteria;c__Gammaproteobacteria;o__Pseudomonadales;f__Moraxellaceae;g__Acinetobacter;s__Acinetobacter baumannii	97.94	100	0	3830854	107	290732	99180	f__Moraxellaceae	689	Acinetobacter baumannii	ABUH585	Ohio	SPUTUM	civilian	PASS
GCA_002017105.1	d__Bacteria;p__Proteobacteria;c__Gammaproteobacteria;o__Pseudomonadales;f__Moraxellaceae;g__Acinetobacter;s__Acinetobacter baumannii	97.96	99.3907	0.609299	3979534	142	159107	66016	g__Acinetobacter	1193	Acinetobacter baumannii	ABUH597	Ohio	SPUTUM	civilian	PASS
GCA_002017115.1	d__Bacteria;p__Proteobacteria;c__Gammaproteobacteria;o__Pseudomonadales;f__Moraxellaceae;g__Acinetobacter;s__Acinetobacter baumannii	97.87	100	0	3886522	112	290996	100348	f__Moraxellaceae	689	Acinetobacter baumannii	ABUH591	Ohio	TRACH	civilian	PASS
GCA_002017125.1	d__Bacteria;p__Proteobacteria;c__Gammaproteobacteria;o__Pseudomonadales;f__Moraxellaceae;g__Acinetobacter;s__Acinetobacter baumannii	97.94	99.1939	0.609299	3994170	75	364527	140348	g__Acinetobacter	1193	Acinetobacter baumannii	ABUH594	Ohio	SPUTUM	civilian	PASS
GCA_002017175.1	d__Bacteria;p__Proteobacteria;c__Gammaproteobacteria;o__Pseudomonadales;f__Moraxellaceae;g__Acinetobacter;s__Acinetobacter baumannii	97.8	100	0	3812322	94	272553	83514	f__Moraxellaceae	689	Acinetobacter baumannii	ABUH612	Ohio	WOUND	civilian	PASS
GCA_002017185.1	d__Bacteria;p__Proteobacteria;c__Gammaproteobacteria;o__Pseudomonadales;f__Moraxellaceae;g__Acinetobacter;s__Acinetobacter baumannii	97.93	99.9813	0.609299	4027656	80	237386	124506	g__Acinetobacter	1193	Acinetobacter baumannii	ABUH618	Ohio	WOUND	civilian	PASS
GCA_002017205.1	d__Bacteria;p__Proteobacteria;c__Gammaproteobacteria;o__Pseudomonadales;f__Moraxellaceae;g__Acinetobacter;s__Acinetobacter baumannii	97.96	100	0	3766170	103	228770	91846	f__Moraxellaceae	689	Acinetobacter baumannii	ABUH630	Ohio	WOUND	civilian	PASS
GCA_002017265.1	d__Bacteria;p__Proteobacteria;c__Gammaproteobacteria;o__Pseudomonadales;f__Moraxellaceae;g__Acinetobacter;s__Acinetobacter baumannii	97.94	99.1939	0.609299	3936337	134	178702	89159	g__Acinetobacter	1193	Acinetobacter baumannii	ABUH471	Ohio	SPUTUM	civilian	PASS
GCA_002017285.1	d__Bacteria;p__Proteobacteria;c__Gammaproteobacteria;o__Pseudomonadales;f__Moraxellaceae;g__Acinetobacter;s__Acinetobacter baumannii	97.92	99.1939	0.609299	4004955	122	178702	105196	g__Acinetobacter	1193	Acinetobacter baumannii	ABUH480	Ohio	SPUTUM	civilian	PASS
GCA_002017315.1	d__Bacteria;p__Proteobacteria;c__Gammaproteobacteria;o__Pseudomonadales;f__Moraxellaceae;g__Acinetobacter;s__Acinetobacter baumannii	97.74	100	0.639269	4092826	96	207561	90173	f__Moraxellaceae	689	Acinetobacter baumannii	ABUH516	Ohio	SPUTUM	civilian	PASS
GCA_002017335.1	d__Bacteria;p__Proteobacteria;c__Gammaproteobacteria;o__Pseudomonadales;f__Moraxellaceae;g__Acinetobacter;s__Acinetobacter baumannii	97.95	99.5876	0.609299	3913884	150	142475	64052	g__Acinetobacter	1193	Acinetobacter baumannii	ABUH651	Ohio	WOUND	civilian	PASS
GCA_002017345.1	d__Bacteria;p__Proteobacteria;c__Gammaproteobacteria;o__Pseudomonadales;f__Moraxellaceae;g__Acinetobacter;s__Acinetobacter baumannii	97.96	99.5876	0.628046	3852826	75	364263	133509	g__Acinetobacter	1193	Acinetobacter baumannii	ABUH657	Ohio	URINE	civilian	PASS
GCA_002017355.1	d__Bacteria;p__Proteobacteria;c__Gammaproteobacteria;o__Pseudomonadales;f__Moraxellaceae;g__Acinetobacter;s__Acinetobacter baumannii	97.91	100	0	3870739	106	290996	88448	f__Moraxellaceae	689	Acinetobacter baumannii	ABUH660	Ohio	WOUND	civilian	PASS
GCA_002017395.1	d__Bacteria;p__Proteobacteria;c__Gammaproteobacteria;o__Pseudomonadales;f__Moraxellaceae;g__Acinetobacter;s__Acinetobacter baumannii	97.91	100	0	3879455	114	290898	86120	f__Moraxellaceae	689	Acinetobacter baumannii	ABUH681	Ohio	WOUND	civilian	PASS
GCA_002017405.1	d__Bacteria;p__Proteobacteria;c__Gammaproteobacteria;o__Pseudomonadales;f__Moraxellaceae;g__Acinetobacter;s__Acinetobacter baumannii	97.95	99.9813	0.693663	4063919	83	364361	127789	g__Acinetobacter	1193	Acinetobacter baumannii	ABUH519	Ohio	SPUTUM	civilian	PASS
GCA_002017415.1	d__Bacteria;p__Proteobacteria;c__Gammaproteobacteria;o__Pseudomonadales;f__Moraxellaceae;g__Acinetobacter;s__Acinetobacter baumannii	98.01	99.9813	0.628046	3964084	114	353752	114223	g__Acinetobacter	1193	Acinetobacter baumannii	ABUH687	Ohio	SPUTUM	civilian	PASS
GCA_002017425.1	d__Bacteria;p__Proteobacteria;c__Gammaproteobacteria;o__Pseudomonadales;f__Moraxellaceae;g__Acinetobacter;s__Acinetobacter baumannii	97.96	99.9625	0.693663	4053933	87	364527	107044	g__Acinetobacter	1193	Acinetobacter baumannii	ABUH525	Ohio	SPUTUM	civilian	PASS
GCA_002017475.1	d__Bacteria;p__Proteobacteria;c__Gammaproteobacteria;o__Pseudomonadales;f__Moraxellaceae;g__Acinetobacter;s__Acinetobacter baumannii	97.98	99.1939	0.609299	4046475	78	364527	113238	g__Acinetobacter	1193	Acinetobacter baumannii	ABUH534	Ohio	TRACH	civilian	PASS
GCA_002017485.1	d__Bacteria;p__Proteobacteria;c__Gammaproteobacteria;o__Pseudomonadales;f__Moraxellaceae;g__Acinetobacter;s__Acinetobacter baumannii	97.6	100	0	3992220	54	402623	170120	f__Moraxellaceae	689	Acinetobacter baumannii	ABUH537	Ohio	TRACH	civilian	PASS
GCA_002017515.1	d__Bacteria;p__Proteobacteria;c__Gammaproteobacteria;o__Pseudomonadales;f__Moraxellaceae;g__Acinetobacter;s__Acinetobacter baumannii	97.98	99.5876	0.609299	3962135	122	206629	89159	g__Acinetobacter	1193	Acinetobacter baumannii	ABUH552	Ohio	URINE	civilian	PASS
GCA_002017525.1	d__Bacteria;p__Proteobacteria;c__Gammaproteobacteria;o__Pseudomonadales;f__Moraxellaceae;g__Acinetobacter;s__Acinetobacter baumannii	97.97	99.1939	0.609299	4061565	81	364429	133463	g__Acinetobacter	1193	Acinetobacter baumannii	ABUH555	Ohio	SPUTUM	civilian	PASS
GCA_002017555.1	d__Bacteria;p__Proteobacteria;c__Gammaproteobacteria;o__Pseudomonadales;f__Moraxellaceae;g__Acinetobacter;s__Acinetobacter baumannii	97.99	99.5088	0.609299	3950507	83	250612	106663	g__Acinetobacter	1193	Acinetobacter baumannii	ABUH576	Ohio	WOUND	civilian	PASS
GCA_002017565.1	d__Bacteria;p__Proteobacteria;c__Gammaproteobacteria;o__Pseudomonadales;f__Moraxellaceae;g__Acinetobacter;s__Acinetobacter baumannii	97.77	100	0	3907325	92	272475	89666	f__Moraxellaceae	689	Acinetobacter baumannii	ABUH567	Ohio	SPUTUM	civilian	PASS
GCA_002017595.1	d__Bacteria;p__Proteobacteria;c__Gammaproteobacteria;o__Pseudomonadales;f__Moraxellaceae;g__Acinetobacter;s__Acinetobacter baumannii	97.77	100	0	3904844	101	164985	89729	f__Moraxellaceae	689	Acinetobacter baumannii	ABUH603	Ohio	SPUTUM	civilian	PASS
GCA_002017605.1	d__Bacteria;p__Proteobacteria;c__Gammaproteobacteria;o__Pseudomonadales;f__Moraxellaceae;g__Acinetobacter;s__Acinetobacter baumannii	97.9	98.7141	3.86511	4271511	379	158415	56295	g__Acinetobacter	1193	Acinetobacter baumannii	ABUH615	Ohio	SPUTUM	civilian	PASS
GCA_002017615.1	d__Bacteria;p__Proteobacteria;c__Gammaproteobacteria;o__Pseudomonadales;f__Moraxellaceae;g__Acinetobacter;s__Acinetobacter baumannii	97.91	100	0	3833925	110	290898	99625	f__Moraxellaceae	689	Acinetobacter baumannii	ABUH606	Ohio	URINE	civilian	PASS
GCA_002017625.1	d__Bacteria;p__Proteobacteria;c__Gammaproteobacteria;o__Pseudomonadales;f__Moraxellaceae;g__Acinetobacter;s__Acinetobacter baumannii	97.99	99.5876	0.609299	3938869	111	186685	72095	g__Acinetobacter	1193	Acinetobacter baumannii	ABUH621	Ohio	BLOOD	civilian	PASS
GCA_002017685.1	d__Bacteria;p__Proteobacteria;c__Gammaproteobacteria;o__Pseudomonadales;f__Moraxellaceae;g__Acinetobacter;s__Acinetobacter baumannii	97.94	99.5876	0.609299	3904550	76	364312	140350	g__Acinetobacter	1193	Acinetobacter baumannii	ABUH453	Ohio	SPUTUM	civilian	PASS
GCA_002017735.1	d__Bacteria;p__Proteobacteria;c__Gammaproteobacteria;o__Pseudomonadales;f__Moraxellaceae;g__Acinetobacter;s__Acinetobacter baumannii	97.93	99.5876	0.609299	4011009	118	206629	105196	g__Acinetobacter	1193	Acinetobacter baumannii	ABUH477	Ohio	SPUTUM	civilian	PASS
GCA_002017745.1	d__Bacteria;p__Proteobacteria;c__Gammaproteobacteria;o__Pseudomonadales;f__Moraxellaceae;g__Acinetobacter;s__Acinetobacter baumannii	97.93	99.5876	0.609299	3991880	132	206961	102453	g__Acinetobacter	1193	Acinetobacter baumannii	ABUH501	Ohio	SPUTUM	civilian	PASS
GCA_002017765.1	d__Bacteria;p__Proteobacteria;c__Gammaproteobacteria;o__Pseudomonadales;f__Moraxellaceae;g__Acinetobacter;s__Acinetobacter baumannii	97.9	99.9813	0.609299	4074091	117	298658	121673	g__Acinetobacter	1193	Acinetobacter baumannii	ABUH504	Ohio	SPUTUM	civilian	PASS
GCA_002017795.1	d__Bacteria;p__Proteobacteria;c__Gammaproteobacteria;o__Pseudomonadales;f__Moraxellaceae;g__Acinetobacter;s__Acinetobacter baumannii	97.94	99.1939	0.609299	3958433	130	178702	102189	g__Acinetobacter	1193	Acinetobacter baumannii	ABUH483	Ohio	SPUTUM	civilian	PASS
GCA_002017805.1	d__Bacteria;p__Proteobacteria;c__Gammaproteobacteria;o__Pseudomonadales;f__Moraxellaceae;g__Acinetobacter;s__Acinetobacter baumannii	97.83	100	0	3733718	40	852760	196149	f__Moraxellaceae	689	Acinetobacter baumannii	ABUH513	Ohio	TRACH	civilian	PASS
GCA_002948475.1	d__Bacteria;p__Proteobacteria;c__Gammaproteobacteria;o__Pseudomonadales;f__Moraxellaceae;g__Acinetobacter;s__Acinetobacter baumannii	98.02	99.9813	1.003	4253577	4	3961911	3961911	g__Acinetobacter	1193	Acinetobacter baumannii	S1_AB1A2	Pittsburgh	BAL	civilian	PASS
GCA_002950415.1	d__Bacteria;p__Proteobacteria;c__Gammaproteobacteria;o__Pseudomonadales;f__Moraxellaceae;g__Acinetobacter;s__Acinetobacter baumannii	98.01	98.6033	0.684289	3845916	271	104960	29118	g__Acinetobacter	1193	Acinetobacter baumannii	S21	Pittsburgh	BAL	civilian	PASS
GCA_002950425.1	d__Bacteria;p__Proteobacteria;c__Gammaproteobacteria;o__Pseudomonadales;f__Moraxellaceae;g__Acinetobacter;s__Acinetobacter baumannii	97.96	99.1939	0.628046	3983944	165	224380	52315	g__Acinetobacter	1193	Acinetobacter baumannii	S19	Pittsburgh	SPUTUM	civilian	PASS
GCA_002950435.1	d__Bacteria;p__Proteobacteria;c__Gammaproteobacteria;o__Pseudomonadales;f__Moraxellaceae;g__Acinetobacter;s__Acinetobacter baumannii	97.95	100	0	3846131	217	208063	34769	f__Moraxellaceae	689	Acinetobacter baumannii	R20	Pittsburgh	BRONCH	civilian	PASS
GCA_002950455.1	d__Bacteria;p__Proteobacteria;c__Gammaproteobacteria;o__Pseudomonadales;f__Moraxellaceae;g__Acinetobacter;s__Acinetobacter baumannii	98	100	0	3906485	241	119283	28810	f__Moraxellaceae	689	Acinetobacter baumannii	R21	Pittsburgh	SPUTUM	civilian	PASS
GCA_002950515.1	d__Bacteria;p__Proteobacteria;c__Gammaproteobacteria;o__Pseudomonadales;f__Moraxellaceae;g__Acinetobacter;s__Acinetobacter baumannii	97.92	99.9813	0.628046	4029742	186	169978	49219	g__Acinetobacter	1193	Acinetobacter baumannii	R18	Pittsburgh	BAL	civilian	PASS
GCA_002950525.1	d__Bacteria;p__Proteobacteria;c__Gammaproteobacteria;o__Pseudomonadales;f__Moraxellaceae;g__Acinetobacter;s__Acinetobacter baumannii	97.93	99.9813	0.628046	4025485	195	140197	43755	g__Acinetobacter	1193	Acinetobacter baumannii	S18	Pittsburgh	BAL	civilian	PASS
GCA_002950545.1	d__Bacteria;p__Proteobacteria;c__Gammaproteobacteria;o__Pseudomonadales;f__Moraxellaceae;g__Acinetobacter;s__Acinetobacter baumannii	97.88	99.9813	0.706787	3831338	171	113685	45954	g__Acinetobacter	1193	Acinetobacter baumannii	R17	Pittsburgh	SPUTUM	civilian	PASS
GCA_002950595.1	d__Bacteria;p__Proteobacteria;c__Gammaproteobacteria;o__Pseudomonadales;f__Moraxellaceae;g__Acinetobacter;s__Acinetobacter baumannii	97.86	99.9813	0.658331	3841391	171	142042	50348	g__Acinetobacter	1193	Acinetobacter baumannii	R16	Pittsburgh	SPUTUM	civilian	PASS
GCA_002950615.1	d__Bacteria;p__Proteobacteria;c__Gammaproteobacteria;o__Pseudomonadales;f__Moraxellaceae;g__Acinetobacter;s__Acinetobacter baumannii	97.9	99.9813	0.628046	3844065	208	113663	35423	g__Acinetobacter	1193	Acinetobacter baumannii	S14	Pittsburgh	BRONCH	civilian	PASS
GCA_002950625.1	d__Bacteria;p__Proteobacteria;c__Gammaproteobacteria;o__Pseudomonadales;f__Moraxellaceae;g__Acinetobacter;s__Acinetobacter baumannii	97.88	99.9813	0.628046	3858200	109	245646	77536	g__Acinetobacter	1193	Acinetobacter baumannii	S16	Pittsburgh	BAL	civilian	PASS
GCA_002950655.1	d__Bacteria;p__Proteobacteria;c__Gammaproteobacteria;o__Pseudomonadales;f__Moraxellaceae;g__Acinetobacter;s__Acinetobacter baumannii	97.92	99.9813	0.609299	4167977	262	116349	35096	g__Acinetobacter	1193	Acinetobacter baumannii	R13	Pittsburgh	SPUTUM	civilian	PASS
GCA_002950675.1	d__Bacteria;p__Proteobacteria;c__Gammaproteobacteria;o__Pseudomonadales;f__Moraxellaceae;g__Acinetobacter;s__Acinetobacter baumannii	97.98	99.9813	0.609299	4155784	364	91874	25610	g__Acinetobacter	1193	Acinetobacter baumannii	S13	Pittsburgh	BRONCH	civilian	PASS
GCA_002950755.1	d__Bacteria;p__Proteobacteria;c__Gammaproteobacteria;o__Pseudomonadales;f__Moraxellaceae;g__Acinetobacter;s__Acinetobacter baumannii	97.97	99.9813	0.609299	4076909	156	146628	54855	g__Acinetobacter	1193	Acinetobacter baumannii	R11	Pittsburgh	SPUTUM	civilian	PASS
GCA_002950795.1	d__Bacteria;p__Proteobacteria;c__Gammaproteobacteria;o__Pseudomonadales;f__Moraxellaceae;g__Acinetobacter;s__Acinetobacter baumannii	97.99	99.9813	0.609299	4082088	154	146681	54126	g__Acinetobacter	1193	Acinetobacter baumannii	S11	Pittsburgh	BAL	civilian	PASS
GCA_002950815.1	d__Bacteria;p__Proteobacteria;c__Gammaproteobacteria;o__Pseudomonadales;f__Moraxellaceae;g__Acinetobacter;s__Acinetobacter baumannii	97.86	99.9813	0.628046	3845946	252	92395	34291	g__Acinetobacter	1193	Acinetobacter baumannii	R10	Pittsburgh	BLOOD	civilian	PASS
GCA_002950825.1	d__Bacteria;p__Proteobacteria;c__Gammaproteobacteria;o__Pseudomonadales;f__Moraxellaceae;g__Acinetobacter;s__Acinetobacter baumannii	97.91	99.9813	0.628046	3845461	193	123283	42820	g__Acinetobacter	1193	Acinetobacter baumannii	S10	Pittsburgh	BLOOD	civilian	PASS
GCA_002950855.1	d__Bacteria;p__Proteobacteria;c__Gammaproteobacteria;o__Pseudomonadales;f__Moraxellaceae;g__Acinetobacter;s__Acinetobacter baumannii	98	99.5876	2.3773	3907875	907	36434	8966	g__Acinetobacter	1193	Acinetobacter baumannii	S9	Pittsburgh	BAL	civilian	PASS
GCA_002950895.1	d__Bacteria;p__Proteobacteria;c__Gammaproteobacteria;o__Pseudomonadales;f__Moraxellaceae;g__Acinetobacter;s__Acinetobacter baumannii	97.99	100	0	3797665	268	129440	30757	f__Moraxellaceae	689	Acinetobacter baumannii	S6	Pittsburgh	BAL	civilian	PASS
GCA_002950915.1	d__Bacteria;p__Proteobacteria;c__Gammaproteobacteria;o__Pseudomonadales;f__Moraxellaceae;g__Acinetobacter;s__Acinetobacter baumannii	97.94	99.5876	0.628046	3873406	256	91912	28174	g__Acinetobacter	1193	Acinetobacter baumannii	R5	Pittsburgh	BAL	civilian	PASS
GCA_002950925.1	d__Bacteria;p__Proteobacteria;c__Gammaproteobacteria;o__Pseudomonadales;f__Moraxellaceae;g__Acinetobacter;s__Acinetobacter baumannii	97.99	99.726	0	3809836	510	63947	15348	f__Moraxellaceae	689	Acinetobacter baumannii	R3	Pittsburgh	BRONCH	civilian	PASS
GCA_002950975.1	d__Bacteria;p__Proteobacteria;c__Gammaproteobacteria;o__Pseudomonadales;f__Moraxellaceae;g__Acinetobacter;s__Acinetobacter baumannii	97.92	99.5876	0.639584	4064017	392	72320	21975	g__Acinetobacter	1193	Acinetobacter baumannii	S3	Pittsburgh	BAL	civilian	PASS
GCA_002950995.1	d__Bacteria;p__Proteobacteria;c__Gammaproteobacteria;o__Pseudomonadales;f__Moraxellaceae;g__Acinetobacter;s__Acinetobacter baumannii	97.99	99.9813	0.609299	4160854	99	239524	100433	g__Acinetobacter	1193	Acinetobacter baumannii	R2	Pittsburgh	BAL	civilian	PASS
GCA_002951015.1	d__Bacteria;p__Proteobacteria;c__Gammaproteobacteria;o__Pseudomonadales;f__Moraxellaceae;g__Acinetobacter;s__Acinetobacter baumannii	97.96	99.5383	0.609299	4097886	500	57861	16885	g__Acinetobacter	1193	Acinetobacter baumannii	S2	Pittsburgh	BAL	civilian	PASS
GCA_002951055.1	d__Bacteria;p__Proteobacteria;c__Gammaproteobacteria;o__Pseudomonadales;f__Moraxellaceae;g__Acinetobacter;s__Acinetobacter baumannii	97.97	99.9594	0.609299	4171385	129	198067	68141	g__Acinetobacter	1193	Acinetobacter baumannii	R1	Pittsburgh	BAL	civilian	PASS
GCA_002951075.1	d__Bacteria;p__Proteobacteria;c__Gammaproteobacteria;o__Pseudomonadales;f__Moraxellaceae;g__Acinetobacter;s__Acinetobacter baumannii	97.95	99.9813	0.628046	4061134	248	107094	33124	g__Acinetobacter	1193	Acinetobacter baumannii	S20	Pittsburgh	SPUTUM	civilian	PASS
GCA_002951095.1	d__Bacteria;p__Proteobacteria;c__Gammaproteobacteria;o__Pseudomonadales;f__Moraxellaceae;g__Acinetobacter;s__Acinetobacter baumannii	97.91	99.1939	0.649919	3955269	192	152166	37789	g__Acinetobacter	1193	Acinetobacter baumannii	R19	Pittsburgh	BAL	civilian	PASS
GCA_002951135.1	d__Bacteria;p__Proteobacteria;c__Gammaproteobacteria;o__Pseudomonadales;f__Moraxellaceae;g__Acinetobacter;s__Acinetobacter baumannii	98.02	99.9813	0.609299	4198009	279	130217	32097	g__Acinetobacter	1193	Acinetobacter baumannii	S17	Pittsburgh	SPUTUM	civilian	PASS
GCA_002951155.1	d__Bacteria;p__Proteobacteria;c__Gammaproteobacteria;o__Pseudomonadales;f__Moraxellaceae;g__Acinetobacter;s__Acinetobacter baumannii	97.85	99.9813	0.628046	3854211	134	208603	69574	g__Acinetobacter	1193	Acinetobacter baumannii	R15	Pittsburgh	BAL	civilian	PASS
GCA_002951175.1	d__Bacteria;p__Proteobacteria;c__Gammaproteobacteria;o__Pseudomonadales;f__Moraxellaceae;g__Acinetobacter;s__Acinetobacter baumannii	97.85	99.9813	0.628046	3841298	146	169893	61985	g__Acinetobacter	1193	Acinetobacter baumannii	S15	Pittsburgh	BAL	civilian	PASS
GCA_002951215.1	d__Bacteria;p__Proteobacteria;c__Gammaproteobacteria;o__Pseudomonadales;f__Moraxellaceae;g__Acinetobacter;s__Acinetobacter baumannii	97.99	100	0.0684932	3891434	292	116851	27879	f__Moraxellaceae	689	Acinetobacter baumannii	R14	Pittsburgh	BRONCH	civilian	PASS
GCA_002951235.1	d__Bacteria;p__Proteobacteria;c__Gammaproteobacteria;o__Pseudomonadales;f__Moraxellaceae;g__Acinetobacter;s__Acinetobacter baumannii	97.94	99.9813	0.658331	3887822	225	123301	33597	g__Acinetobacter	1193	Acinetobacter baumannii	R9	Pittsburgh	BAL	civilian	PASS
GCA_002951255.1	d__Bacteria;p__Proteobacteria;c__Gammaproteobacteria;o__Pseudomonadales;f__Moraxellaceae;g__Acinetobacter;s__Acinetobacter baumannii	97.88	100	0	4021010	255	123274	35512	f__Moraxellaceae	689	Acinetobacter baumannii	R8	Pittsburgh	SPUTUM	civilian	PASS
GCA_002951275.1	d__Bacteria;p__Proteobacteria;c__Gammaproteobacteria;o__Pseudomonadales;f__Moraxellaceae;g__Acinetobacter;s__Acinetobacter baumannii	97.96	99.9813	0.639584	4020664	195	175664	42733	g__Acinetobacter	1193	Acinetobacter baumannii	S8	Pittsburgh	TRACH	civilian	PASS
GCA_002951315.1	d__Bacteria;p__Proteobacteria;c__Gammaproteobacteria;o__Pseudomonadales;f__Moraxellaceae;g__Acinetobacter;s__Acinetobacter baumannii	97.96	99.9813	0.609299	4112796	202	141853	41652	g__Acinetobacter	1193	Acinetobacter baumannii	R7	Pittsburgh	BRONCH	civilian	PASS
GCA_002951335.1	d__Bacteria;p__Proteobacteria;c__Gammaproteobacteria;o__Pseudomonadales;f__Moraxellaceae;g__Acinetobacter;s__Acinetobacter baumannii	98	99.5876	0.639584	4112435	238	130227	34763	g__Acinetobacter	1193	Acinetobacter baumannii	S7	Pittsburgh	BAL	civilian	PASS
GCA_002951375.1	d__Bacteria;p__Proteobacteria;c__Gammaproteobacteria;o__Pseudomonadales;f__Moraxellaceae;g__Acinetobacter;s__Acinetobacter baumannii	97.96	99.5876	0.431196	3835054	462	61034	16076	g__Acinetobacter	1193	Acinetobacter baumannii	S5	Pittsburgh	BAL	civilian	PASS
GCA_002951415.1	d__Bacteria;p__Proteobacteria;c__Gammaproteobacteria;o__Pseudomonadales;f__Moraxellaceae;g__Acinetobacter;s__Acinetobacter baumannii	97.88	99.9813	0.628046	3846533	81	278071	105319	g__Acinetobacter	1193	Acinetobacter baumannii	R4	Pittsburgh	BRONCH	civilian	PASS
GCA_002951435.1	d__Bacteria;p__Proteobacteria;c__Gammaproteobacteria;o__Pseudomonadales;f__Moraxellaceae;g__Acinetobacter;s__Acinetobacter baumannii	97.84	99.9813	0.628046	3844189	92	309321	104049	g__Acinetobacter	1193	Acinetobacter baumannii	S4	Pittsburgh	BAL	civilian	PASS
GCA_003947815.1	d__Bacteria;p__Proteobacteria;c__Gammaproteobacteria;o__Pseudomonadales;f__Moraxellaceae;g__Acinetobacter;s__Acinetobacter baumannii	97.92	99.9813	0.609299	3989213	60	370368	141046	g__Acinetobacter	1193	Acinetobacter baumannii	TG91932	Arizona	BLOOD	civilian	PASS
GCA_003947855.1	d__Bacteria;p__Proteobacteria;c__Gammaproteobacteria;o__Pseudomonadales;f__Moraxellaceae;g__Acinetobacter;s__Acinetobacter baumannii	97.93	99.9133	0.628046	3896909	101	279576	78255	g__Acinetobacter	1193	Acinetobacter baumannii	TG41558	Arizona	TRACH	civilian	PASS
GCA_003948085.2	d__Bacteria;p__Proteobacteria;c__Gammaproteobacteria;o__Pseudomonadales;f__Moraxellaceae;g__Acinetobacter;s__Acinetobacter baumannii	97.93	100	0	4104916	2	4049647	4049647	f__Moraxellaceae	689	Acinetobacter baumannii	TG31986	Arizona	TRACH	civilian	PASS
GCA_003948125.1	d__Bacteria;p__Proteobacteria;c__Gammaproteobacteria;o__Pseudomonadales;f__Moraxellaceae;g__Acinetobacter;s__Acinetobacter baumannii	98.01	100	0	4015492	106	262845	125343	f__Moraxellaceae	689	Acinetobacter baumannii	TG41245	Arizona	URINE	civilian	PASS
GCA_003948145.1	d__Bacteria;p__Proteobacteria;c__Gammaproteobacteria;o__Pseudomonadales;f__Moraxellaceae;g__Acinetobacter;s__Acinetobacter baumannii	97.98	99.9813	0.609299	3984168	71	355457	144457	g__Acinetobacter	1193	Acinetobacter baumannii	TG31982	Arizona	WOUND	civilian	PASS
GCA_003948305.2	d__Bacteria;p__Proteobacteria;c__Gammaproteobacteria;o__Pseudomonadales;f__Moraxellaceae;g__Acinetobacter;s__Acinetobacter baumannii	97.96	100	0	4125998	7	3681635	3681635	f__Moraxellaceae	689	Acinetobacter baumannii	TG31307	Arizona	BLOOD	civilian	PASS
GCA_003948375.1	d__Bacteria;p__Proteobacteria;c__Gammaproteobacteria;o__Pseudomonadales;f__Moraxellaceae;g__Acinetobacter;s__Acinetobacter baumannii	98.02	100	0	4006701	85	286126	124175	f__Moraxellaceae	689	Acinetobacter baumannii	TG40982	Arizona	TRACH	civilian	PASS
GCA_003948455.2	d__Bacteria;p__Proteobacteria;c__Gammaproteobacteria;o__Pseudomonadales;f__Moraxellaceae;g__Acinetobacter;s__Acinetobacter baumannii	97.98	99.5876	1.3967	4018858	2	3891074	3891074	g__Acinetobacter	1193	Acinetobacter baumannii	TG22653	Arizona	BAL	civilian	PASS
GCA_003948465.1	d__Bacteria;p__Proteobacteria;c__Gammaproteobacteria;o__Pseudomonadales;f__Moraxellaceae;g__Acinetobacter;s__Acinetobacter baumannii	97.96	99.5876	0.628046	3913519	60	463735	197289	g__Acinetobacter	1193	Acinetobacter baumannii	TG31975	Arizona	WOUND	civilian	PASS
GCA_003948495.1	d__Bacteria;p__Proteobacteria;c__Gammaproteobacteria;o__Pseudomonadales;f__Moraxellaceae;g__Acinetobacter;s__Acinetobacter baumannii	97.53	100	0	3883730	29	719646	356137	f__Moraxellaceae	689	Acinetobacter baumannii	TG22158	Arizona	TRACH	civilian	PASS
GCA_003948505.1	d__Bacteria;p__Proteobacteria;c__Gammaproteobacteria;o__Pseudomonadales;f__Moraxellaceae;g__Acinetobacter;s__Acinetobacter baumannii	97.98	99.5876	0.609299	4041134	56	364627	202037	g__Acinetobacter	1193	Acinetobacter baumannii	TG31971	Arizona	URINE	civilian	PASS
GCA_003948535.2	d__Bacteria;p__Proteobacteria;c__Gammaproteobacteria;o__Pseudomonadales;f__Moraxellaceae;g__Acinetobacter;s__Acinetobacter baumannii	97.89	99.9813	0.609299	3921030	2	3915428	3915428	g__Acinetobacter	1193	Acinetobacter baumannii	TG22627	Arizona	TRACH	civilian	PASS
GCA_003948595.1	d__Bacteria;p__Proteobacteria;c__Gammaproteobacteria;o__Pseudomonadales;f__Moraxellaceae;g__Acinetobacter;s__Acinetobacter baumannii	97.73	100	0	3958578	80	359262	115647	f__Moraxellaceae	689	Acinetobacter baumannii	TG84304	Arizona	SPUTUM	civilian	PASS
GCA_003948605.1	d__Bacteria;p__Proteobacteria;c__Gammaproteobacteria;o__Pseudomonadales;f__Moraxellaceae;g__Acinetobacter;s__Acinetobacter baumannii	97.94	99.9813	0.628046	3896180	130	147162	62459	g__Acinetobacter	1193	Acinetobacter baumannii	TG28338	Arizona	TRACH	civilian	PASS
GCA_003948645.1	d__Bacteria;p__Proteobacteria;c__Gammaproteobacteria;o__Pseudomonadales;f__Moraxellaceae;g__Acinetobacter;s__Acinetobacter baumannii	97.98	99.9813	0.609299	4088352	135	176712	78035	g__Acinetobacter	1193	Acinetobacter baumannii	TG22180	Arizona	WOUND	civilian	PASS
GCA_003948695.1	d__Bacteria;p__Proteobacteria;c__Gammaproteobacteria;o__Pseudomonadales;f__Moraxellaceae;g__Acinetobacter;s__Acinetobacter baumannii	97.67	100	0	3955193	70	349029	196920	f__Moraxellaceae	689	Acinetobacter baumannii	TG22636	Arizona	WOUND	civilian	PASS
GCA_003948725.1	d__Bacteria;p__Proteobacteria;c__Gammaproteobacteria;o__Pseudomonadales;f__Moraxellaceae;g__Acinetobacter;s__Acinetobacter baumannii	97.58	100	0.0913242	3781486	274	99368	30679	f__Moraxellaceae	689	Acinetobacter baumannii	TG22168	Arizona	SPUTUM	civilian	PASS
GCA_003948775.1	d__Bacteria;p__Proteobacteria;c__Gammaproteobacteria;o__Pseudomonadales;f__Moraxellaceae;g__Acinetobacter;s__Acinetobacter baumannii	97.86	100	1.05023	3823751	76	349739	97539	f__Moraxellaceae	689	Acinetobacter baumannii	TG22162	Arizona	SPUTUM	civilian	PASS
GCA_003948785.1	d__Bacteria;p__Proteobacteria;c__Gammaproteobacteria;o__Pseudomonadales;f__Moraxellaceae;g__Acinetobacter;s__Acinetobacter baumannii	97.97	99.9813	0.609299	4008656	92	290551	104982	g__Acinetobacter	1193	Acinetobacter baumannii	TG22206	Arizona	SPUTUM	civilian	PASS
GCA_003948795.1	d__Bacteria;p__Proteobacteria;c__Gammaproteobacteria;o__Pseudomonadales;f__Moraxellaceae;g__Acinetobacter;s__Acinetobacter baumannii	97.96	99.5876	0.609299	3850594	50	364627	164327	g__Acinetobacter	1193	Acinetobacter baumannii	TG40983	Arizona	TRACH	civilian	PASS
GCA_003948805.1	d__Bacteria;p__Proteobacteria;c__Gammaproteobacteria;o__Pseudomonadales;f__Moraxellaceae;g__Acinetobacter;s__Acinetobacter baumannii	97.95	99.9813	0.609299	3989735	58	398491	169473	g__Acinetobacter	1193	Acinetobacter baumannii	TG89528	Arizona	BLOOD	civilian	PASS
GCA_003948835.1	d__Bacteria;p__Proteobacteria;c__Gammaproteobacteria;o__Pseudomonadales;f__Moraxellaceae;g__Acinetobacter;s__Acinetobacter baumannii	97.69	100	0	3924306	38	646126	255815	f__Moraxellaceae	689	Acinetobacter baumannii	TG69784	Arizona	URINE	civilian	PASS
GCA_003948885.1	d__Bacteria;p__Proteobacteria;c__Gammaproteobacteria;o__Pseudomonadales;f__Moraxellaceae;g__Acinetobacter;s__Acinetobacter baumannii	97.96	99.9813	0.609299	4008012	81	364627	107046	g__Acinetobacter	1193	Acinetobacter baumannii	TG29391	Arizona	BLOOD	civilian	PASS
GCA_003948895.1	d__Bacteria;p__Proteobacteria;c__Gammaproteobacteria;o__Pseudomonadales;f__Moraxellaceae;g__Acinetobacter;s__Acinetobacter baumannii	98.01	99.9813	0.609299	3968338	52	462004	154246	g__Acinetobacter	1193	Acinetobacter baumannii	TG60017	Arizona	TRACH	civilian	PASS
GCA_003948905.1	d__Bacteria;p__Proteobacteria;c__Gammaproteobacteria;o__Pseudomonadales;f__Moraxellaceae;g__Acinetobacter;s__Acinetobacter baumannii	97.77	100	0	3905067	82	390606	133652	f__Moraxellaceae	689	Acinetobacter baumannii	TG41882	Arizona	WOUND	civilian	PASS
GCA_003948985.1	d__Bacteria;p__Proteobacteria;c__Gammaproteobacteria;o__Pseudomonadales;f__Moraxellaceae;g__Acinetobacter;s__Acinetobacter baumannii	98.08	100	0	3707621	79	291287	79771	f__Moraxellaceae	689	Acinetobacter baumannii	TG28339	Arizona	TRACH	civilian	PASS
GCA_003948995.1	d__Bacteria;p__Proteobacteria;c__Gammaproteobacteria;o__Pseudomonadales;f__Moraxellaceae;g__Acinetobacter;s__Acinetobacter baumannii	97.7	100	0	3839427	104	232881	84552	f__Moraxellaceae	689	Acinetobacter baumannii	TG29424	Arizona	TRACH	civilian	PASS
GCA_003949015.1	d__Bacteria;p__Proteobacteria;c__Gammaproteobacteria;o__Pseudomonadales;f__Moraxellaceae;g__Acinetobacter;s__Acinetobacter baumannii	97.83	100	0.821918	4048231	66	347773	187158	f__Moraxellaceae	689	Acinetobacter baumannii	TG89524	Arizona	SPUTUM	civilian	PASS
GCA_003949025.1	d__Bacteria;p__Proteobacteria;c__Gammaproteobacteria;o__Pseudomonadales;f__Moraxellaceae;g__Acinetobacter;s__Acinetobacter baumannii	97.97	99.9813	0.646794	3984264	137	292324	71949	g__Acinetobacter	1193	Acinetobacter baumannii	TG29423	Arizona	SPUTUM	civilian	PASS
GCA_003949075.1	d__Bacteria;p__Proteobacteria;c__Gammaproteobacteria;o__Pseudomonadales;f__Moraxellaceae;g__Acinetobacter;s__Acinetobacter baumannii	97.91	99.9813	0.628046	3895098	65	350363	164891	g__Acinetobacter	1193	Acinetobacter baumannii	TG41873	Arizona	TRACH	civilian	PASS
GCA_003949095.1	d__Bacteria;p__Proteobacteria;c__Gammaproteobacteria;o__Pseudomonadales;f__Moraxellaceae;g__Acinetobacter;s__Acinetobacter baumannii	98.02	100	0	4005234	91	286126	124175	f__Moraxellaceae	689	Acinetobacter baumannii	TG41883	Arizona	TRACH	civilian	PASS
GCA_003949105.1	d__Bacteria;p__Proteobacteria;c__Gammaproteobacteria;o__Pseudomonadales;f__Moraxellaceae;g__Acinetobacter;s__Acinetobacter baumannii	98.02	100	0	4007416	107	284079	81416	f__Moraxellaceae	689	Acinetobacter baumannii	TG29428	Arizona	TRACH	civilian	PASS
GCA_003949115.2	d__Bacteria;p__Proteobacteria;c__Gammaproteobacteria;o__Pseudomonadales;f__Moraxellaceae;g__Acinetobacter;s__Acinetobacter baumannii	97.93	100	0	4099363	2	4044095	4044095	f__Moraxellaceae	689	Acinetobacter baumannii	TG31302	Arizona	TRACH	civilian	PASS
GCA_003949125.1	d__Bacteria;p__Proteobacteria;c__Gammaproteobacteria;o__Pseudomonadales;f__Moraxellaceae;g__Acinetobacter;s__Acinetobacter baumannii	97.73	100	0	3626940	157	203766	61482	f__Moraxellaceae	689	Acinetobacter baumannii	TG31306	Arizona	WOUND	civilian	PASS
GCA_003949175.1	d__Bacteria;p__Proteobacteria;c__Gammaproteobacteria;o__Pseudomonadales;f__Moraxellaceae;g__Acinetobacter;s__Acinetobacter baumannii	97.93	99.5876	0.609299	3899167	82	364578	118666	g__Acinetobacter	1193	Acinetobacter baumannii	TG40843	Arizona	BLOOD	civilian	PASS
GCA_003949205.1	d__Bacteria;p__Proteobacteria;c__Gammaproteobacteria;o__Pseudomonadales;f__Moraxellaceae;g__Acinetobacter;s__Acinetobacter baumannii	97.93	99.9813	0.609299	3990295	61	370368	147274	g__Acinetobacter	1193	Acinetobacter baumannii	TG91928	Arizona	BLOOD	civilian	PASS
GCA_003949225.1	d__Bacteria;p__Proteobacteria;c__Gammaproteobacteria;o__Pseudomonadales;f__Moraxellaceae;g__Acinetobacter;s__Acinetobacter baumannii	97.97	99.9813	0.609299	4001253	47	364627	206123	g__Acinetobacter	1193	Acinetobacter baumannii	TG80268	Arizona	BLOOD	civilian	PASS
GCA_003949235.1	d__Bacteria;p__Proteobacteria;c__Gammaproteobacteria;o__Pseudomonadales;f__Moraxellaceae;g__Acinetobacter;s__Acinetobacter baumannii	97.7	100	0	3934943	228	183451	51710	f__Moraxellaceae	689	Acinetobacter baumannii	TG31299	Arizona	URINE	civilian	PASS
GCA_003949275.1	d__Bacteria;p__Proteobacteria;c__Gammaproteobacteria;o__Pseudomonadales;f__Moraxellaceae;g__Acinetobacter;s__Acinetobacter baumannii	97.92	99.9813	0.609299	3988348	63	370362	162201	g__Acinetobacter	1193	Acinetobacter baumannii	TG91968	Arizona	BLOOD	civilian	PASS
GCA_003949295.2	d__Bacteria;p__Proteobacteria;c__Gammaproteobacteria;o__Pseudomonadales;f__Moraxellaceae;g__Acinetobacter;s__Acinetobacter baumannii	97.94	99.5876	1.3967	4047000	4	3745577	3745577	g__Acinetobacter	1193	Acinetobacter baumannii	TG60155	Arizona	SPUTUM	civilian	PASS
GCA_003949305.1	d__Bacteria;p__Proteobacteria;c__Gammaproteobacteria;o__Pseudomonadales;f__Moraxellaceae;g__Acinetobacter;s__Acinetobacter baumannii	98	99.9813	0.609299	3966305	59	462173	154246	g__Acinetobacter	1193	Acinetobacter baumannii	TG60019	Arizona	TRACH	civilian	PASS
GCA_003949325.1	d__Bacteria;p__Proteobacteria;c__Gammaproteobacteria;o__Pseudomonadales;f__Moraxellaceae;g__Acinetobacter;s__Acinetobacter baumannii	98.03	99.9813	0.609299	4104336	68	364627	178111	g__Acinetobacter	1193	Acinetobacter baumannii	TG89540	Arizona	BLOOD	civilian	PASS
GCA_003949395.1	d__Bacteria;p__Proteobacteria;c__Gammaproteobacteria;o__Pseudomonadales;f__Moraxellaceae;g__Acinetobacter;s__Acinetobacter baumannii	98.02	100	0	4003534	125	281699	94743	f__Moraxellaceae	689	Acinetobacter baumannii	TG28341	Arizona	TRACH	civilian	PASS
GCA_003949405.1	d__Bacteria;p__Proteobacteria;c__Gammaproteobacteria;o__Pseudomonadales;f__Moraxellaceae;g__Acinetobacter;s__Acinetobacter baumannii	98.02	100	0	4008727	97	286126	119210	f__Moraxellaceae	689	Acinetobacter baumannii	TG31301	Arizona	TRACH	civilian	PASS
GCA_003949425.1	d__Bacteria;p__Proteobacteria;c__Gammaproteobacteria;o__Pseudomonadales;f__Moraxellaceae;g__Acinetobacter;s__Acinetobacter baumannii	98	99.5876	0.628046	3830282	181	146125	39009	g__Acinetobacter	1193	Acinetobacter baumannii	TG22172	Arizona	SPUTUM	civilian	PASS
GCA_003949435.1	d__Bacteria;p__Proteobacteria;c__Gammaproteobacteria;o__Pseudomonadales;f__Moraxellaceae;g__Acinetobacter;s__Acinetobacter baumannii	98.01	100	0	3985363	84	456570	126706	f__Moraxellaceae	689	Acinetobacter baumannii	TG41016	Arizona	TRACH	civilian	PASS
GCA_003949485.1	d__Bacteria;p__Proteobacteria;c__Gammaproteobacteria;o__Pseudomonadales;f__Moraxellaceae;g__Acinetobacter;s__Acinetobacter baumannii	97.95	99.9813	0.609299	3971255	86	318372	141898	g__Acinetobacter	1193	Acinetobacter baumannii	TG89544	Arizona	SPUTUM	civilian	PASS
GCA_003949555.1	d__Bacteria;p__Proteobacteria;c__Gammaproteobacteria;o__Pseudomonadales;f__Moraxellaceae;g__Acinetobacter;s__Acinetobacter baumannii	97.99	99.9813	0.609299	4058957	88	364627	178111	g__Acinetobacter	1193	Acinetobacter baumannii	TG91920	Arizona	BLOOD	civilian	PASS
GCA_003949595.2	d__Bacteria;p__Proteobacteria;c__Gammaproteobacteria;o__Pseudomonadales;f__Moraxellaceae;g__Acinetobacter;s__Acinetobacter baumannii	97.89	99.9813	0.609299	4052320	3	3975485	3975485	g__Acinetobacter	1193	Acinetobacter baumannii	TG22182	Arizona	TRACH	civilian	PASS
GCA_003949635.1	d__Bacteria;p__Proteobacteria;c__Gammaproteobacteria;o__Pseudomonadales;f__Moraxellaceae;g__Acinetobacter;s__Acinetobacter baumannii	97.69	100	0	3953870	105	232691	94732	f__Moraxellaceae	689	Acinetobacter baumannii	TG22592	Arizona	BAL	civilian	PASS
GCA_003949655.1	d__Bacteria;p__Proteobacteria;c__Gammaproteobacteria;o__Pseudomonadales;f__Moraxellaceae;g__Acinetobacter;s__Acinetobacter baumannii	97.94	99.9813	0.609299	3987821	57	370368	168550	g__Acinetobacter	1193	Acinetobacter baumannii	TG91924	Arizona	BLOOD	civilian	PASS
GCA_003949725.2	d__Bacteria;p__Proteobacteria;c__Gammaproteobacteria;o__Pseudomonadales;f__Moraxellaceae;g__Acinetobacter;s__Acinetobacter baumannii	97.93	100	0	4113446	4	3963137	3963137	f__Moraxellaceae	689	Acinetobacter baumannii	TG29392	Arizona	BLOOD	civilian	PASS
GCA_003949755.1	d__Bacteria;p__Proteobacteria;c__Gammaproteobacteria;o__Pseudomonadales;f__Moraxellaceae;g__Acinetobacter;s__Acinetobacter baumannii	97.92	99.9813	0.609299	3936384	281	76149	28614	g__Acinetobacter	1193	Acinetobacter baumannii	TG22166	Arizona	TRACH	civilian	PASS
GCA_003949765.1	d__Bacteria;p__Proteobacteria;c__Gammaproteobacteria;o__Pseudomonadales;f__Moraxellaceae;g__Acinetobacter;s__Acinetobacter baumannii	97.95	99.9813	0.609299	4053759	127	364627	132938	g__Acinetobacter	1193	Acinetobacter baumannii	TG60536	Arizona	SPUTUM	civilian	PASS
GCA_003949935.1	d__Bacteria;p__Proteobacteria;c__Gammaproteobacteria;o__Pseudomonadales;f__Moraxellaceae;g__Acinetobacter;s__Acinetobacter baumannii	97.95	99.9813	0.628046	3888204	161	167425	51954	g__Acinetobacter	1193	Acinetobacter baumannii	TG28340	Arizona	TRACH	civilian	PASS
GCA_003979005.1	d__Bacteria;p__Proteobacteria;c__Gammaproteobacteria;o__Pseudomonadales;f__Moraxellaceae;g__Acinetobacter;s__Acinetobacter baumannii	98.05	99.9813	0.609299	4021807	115	312936	94090	g__Acinetobacter	1193	Acinetobacter baumannii	TG27303	Arizona	SPUTUM	civilian	PASS
GCA_001611995.1	d__Bacteria;p__Proteobacteria;c__Gammaproteobacteria;o__Pseudomonadales;f__Moraxellaceae;g__Acinetobacter;s__Acinetobacter baumannii	97.41	100	0.547945	4426896	107	286568	124070	f__Moraxellaceae	689	Acinetobacter baumannii	AB2828	WRAMC	BLOOD	combat	PASS
GCA_001612005.1	d__Bacteria;p__Proteobacteria;c__Gammaproteobacteria;o__Pseudomonadales;f__Moraxellaceae;g__Acinetobacter;s__Acinetobacter baumannii	97.77	100	0	4010248	76	333219	132604	f__Moraxellaceae	689	Acinetobacter baumannii	AB3340	WRAMC	BLOOD	combat	PASS
GCA_001612015.1	d__Bacteria;p__Proteobacteria;c__Gammaproteobacteria;o__Pseudomonadales;f__Moraxellaceae;g__Acinetobacter;s__Acinetobacter baumannii	97.74	100	0	4012126	58	566238	247914	f__Moraxellaceae	689	Acinetobacter baumannii	AB3560	WRAMC	BLOOD	combat	PASS
GCA_001612025.1	d__Bacteria;p__Proteobacteria;c__Gammaproteobacteria;o__Pseudomonadales;f__Moraxellaceae;g__Acinetobacter;s__Acinetobacter baumannii	97.78	100	0.136986	3795032	27	844510	401652	f__Moraxellaceae	689	Acinetobacter baumannii	AB967	WRAMC	BLOOD	combat	PASS
GCA_001612075.1	d__Bacteria;p__Proteobacteria;c__Gammaproteobacteria;o__Pseudomonadales;f__Moraxellaceae;g__Acinetobacter;s__Acinetobacter baumannii	97.87	99.9813	0.609299	3894584	70	239237	134647	g__Acinetobacter	1193	Acinetobacter baumannii	AB3785	WRAMC	BLOOD	combat	PASS
GCA_001612095.1	d__Bacteria;p__Proteobacteria;c__Gammaproteobacteria;o__Pseudomonadales;f__Moraxellaceae;g__Acinetobacter;s__Acinetobacter baumannii	97.51	100	0.410959	4294582	78	286571	108414	f__Moraxellaceae	689	Acinetobacter baumannii	AB3638	WRAMC	SEVERE_TRAUMA_SITE	combat	PASS
GCA_001612105.1	d__Bacteria;p__Proteobacteria;c__Gammaproteobacteria;o__Pseudomonadales;f__Moraxellaceae;g__Acinetobacter;s__Acinetobacter baumannii	97.46	100	0.410959	4295294	86	268160	96852	f__Moraxellaceae	689	Acinetobacter baumannii	AB3806	WRAMC	SEVERE_TRAUMA_SITE	combat	PASS
GCA_001612115.1	d__Bacteria;p__Proteobacteria;c__Gammaproteobacteria;o__Pseudomonadales;f__Moraxellaceae;g__Acinetobacter;s__Acinetobacter baumannii	97.66	100	0	4113781	45	462086	227995	f__Moraxellaceae	689	Acinetobacter baumannii	AB3927	WRAMC	SEVERE_TRAUMA_SITE	combat	PASS
GCA_001612155.1	d__Bacteria;p__Proteobacteria;c__Gammaproteobacteria;o__Pseudomonadales;f__Moraxellaceae;g__Acinetobacter;s__Acinetobacter baumannii	97.9	99.9813	0.609299	3905198	67	406202	160728	g__Acinetobacter	1193	Acinetobacter baumannii	AB4026	WRAMC	WOUND	combat	PASS
GCA_001612175.1	d__Bacteria;p__Proteobacteria;c__Gammaproteobacteria;o__Pseudomonadales;f__Moraxellaceae;g__Acinetobacter;s__Acinetobacter baumannii	97.86	99.9813	0.609299	3903961	72	405877	152887	g__Acinetobacter	1193	Acinetobacter baumannii	AB4027	WRAMC	WOUND	combat	PASS
GCA_001612185.1	d__Bacteria;p__Proteobacteria;c__Gammaproteobacteria;o__Pseudomonadales;f__Moraxellaceae;g__Acinetobacter;s__Acinetobacter baumannii	97.88	99.9813	0.609299	3902672	69	363934	152887	g__Acinetobacter	1193	Acinetobacter baumannii	AB4025	WRAMC	WOUND	combat	PASS
GCA_001612215.1	d__Bacteria;p__Proteobacteria;c__Gammaproteobacteria;o__Pseudomonadales;f__Moraxellaceae;g__Acinetobacter;s__Acinetobacter baumannii	97.72	100	0	4001807	58	352836	182799	f__Moraxellaceae	689	Acinetobacter baumannii	AB4456	WRAMC	TRACH	combat	PASS
GCA_001612235.1	d__Bacteria;p__Proteobacteria;c__Gammaproteobacteria;o__Pseudomonadales;f__Moraxellaceae;g__Acinetobacter;s__Acinetobacter baumannii	97.97	99.5876	1.57293	3921338	43	639957	262160	g__Acinetobacter	1193	Acinetobacter baumannii	AB4052	WRAMC	WOUND	combat	PASS
GCA_001612255.1	d__Bacteria;p__Proteobacteria;c__Gammaproteobacteria;o__Pseudomonadales;f__Moraxellaceae;g__Acinetobacter;s__Acinetobacter baumannii	97.66	100	0.136986	3992257	43	554912	369360	f__Moraxellaceae	689	Acinetobacter baumannii	AB4448	WRAMC	WOUND	combat	PASS
GCA_001612275.1	d__Bacteria;p__Proteobacteria;c__Gammaproteobacteria;o__Pseudomonadales;f__Moraxellaceae;g__Acinetobacter;s__Acinetobacter baumannii	97.65	100	0	3947403	98	369311	84980	f__Moraxellaceae	689	Acinetobacter baumannii	AB4490	WRAMC	WOUND	combat	PASS
GCA_001612285.1	d__Bacteria;p__Proteobacteria;c__Gammaproteobacteria;o__Pseudomonadales;f__Moraxellaceae;g__Acinetobacter;s__Acinetobacter baumannii	97.87	99.9813	0.609299	3905177	76	237262	128212	g__Acinetobacter	1193	Acinetobacter baumannii	AB4498	WRAMC	BLOOD	combat	PASS
GCA_001612315.1	d__Bacteria;p__Proteobacteria;c__Gammaproteobacteria;o__Pseudomonadales;f__Moraxellaceae;g__Acinetobacter;s__Acinetobacter baumannii	97.96	99.9813	0.665542	3882341	78	233858	113293	g__Acinetobacter	1193	Acinetobacter baumannii	AB4795	WRAMC	SEVERE_TRAUMA_SITE	combat	PASS
GCA_001612335.1	d__Bacteria;p__Proteobacteria;c__Gammaproteobacteria;o__Pseudomonadales;f__Moraxellaceae;g__Acinetobacter;s__Acinetobacter baumannii	97.95	99.5876	0.609299	3862567	45	714378	223470	g__Acinetobacter	1193	Acinetobacter baumannii	AB4878	WRAMC	WOUND	combat	PASS
GCA_001612355.1	d__Bacteria;p__Proteobacteria;c__Gammaproteobacteria;o__Pseudomonadales;f__Moraxellaceae;g__Acinetobacter;s__Acinetobacter baumannii	97.96	99.5876	0.609299	3882040	50	714229	223470	g__Acinetobacter	1193	Acinetobacter baumannii	AB4957	WRAMC	SEVERE_TRAUMA_SITE	combat	PASS
GCA_001612365.1	d__Bacteria;p__Proteobacteria;c__Gammaproteobacteria;o__Pseudomonadales;f__Moraxellaceae;g__Acinetobacter;s__Acinetobacter baumannii	97.94	99.5876	0.609299	3865974	39	714235	237199	g__Acinetobacter	1193	Acinetobacter baumannii	AB4932	WRAMC	SPUTUM	combat	PASS
GCA_001612395.1	d__Bacteria;p__Proteobacteria;c__Gammaproteobacteria;o__Pseudomonadales;f__Moraxellaceae;g__Acinetobacter;s__Acinetobacter baumannii	98	99.5876	0.609299	3789469	33	1038237	223470	g__Acinetobacter	1193	Acinetobacter baumannii	AB5001	WRAMC	BLOOD	combat	PASS
GCA_001612415.1	d__Bacteria;p__Proteobacteria;c__Gammaproteobacteria;o__Pseudomonadales;f__Moraxellaceae;g__Acinetobacter;s__Acinetobacter baumannii	97.75	100	0	3877107	52	627442	310788	f__Moraxellaceae	689	Acinetobacter baumannii	AB4991	WRAMC	WOUND	combat	PASS
GCA_001612435.1	d__Bacteria;p__Proteobacteria;c__Gammaproteobacteria;o__Pseudomonadales;f__Moraxellaceae;g__Acinetobacter;s__Acinetobacter baumannii	97.63	100	0	3869253	34	636524	419504	f__Moraxellaceae	689	Acinetobacter baumannii	AB5674	WRAMC	BLOOD	combat	PASS
GCA_001612455.1	d__Bacteria;p__Proteobacteria;c__Gammaproteobacteria;o__Pseudomonadales;f__Moraxellaceae;g__Acinetobacter;s__Acinetobacter baumannii	97.66	100	0.136986	3959484	58	385214	184472	f__Moraxellaceae	689	Acinetobacter baumannii	AB5197	WRAMC	SEVERE_TRAUMA_SITE	combat	PASS
GCA_006491965.1	d__Bacteria;p__Proteobacteria;c__Gammaproteobacteria;o__Pseudomonadales;f__Moraxellaceae;g__Acinetobacter;s__Acinetobacter baumannii	97.64	100	0.136986	3948563	125	282721	78227	f__Moraxellaceae	689	Acinetobacter baumannii	MRSN960	USA	WOUND	combat	PASS
GCA_006491975.1	d__Bacteria;p__Proteobacteria;c__Gammaproteobacteria;o__Pseudomonadales;f__Moraxellaceae;g__Acinetobacter;s__Acinetobacter baumannii	97.62	100	0.136986	3868219	144	362990	139247	f__Moraxellaceae	689	Acinetobacter baumannii	MRSN7690	USA	WOUND	combat	PASS
GCA_006491985.1	d__Bacteria;p__Proteobacteria;c__Gammaproteobacteria;o__Pseudomonadales;f__Moraxellaceae;g__Acinetobacter;s__Acinetobacter baumannii	97.69	100	0.136986	3982188	111	332561	108645	f__Moraxellaceae	689	Acinetobacter baumannii	MRSN959	USA	WOUND	combat	PASS
GCA_006492065.1	d__Bacteria;p__Proteobacteria;c__Gammaproteobacteria;o__Pseudomonadales;f__Moraxellaceae;g__Acinetobacter;s__Acinetobacter baumannii	97.75	100	0	3775402	73	232242	108743	f__Moraxellaceae	689	Acinetobacter baumannii	MRSN7213	USA	WOUND	combat	PASS
GCA_006492085.1	d__Bacteria;p__Proteobacteria;c__Gammaproteobacteria;o__Pseudomonadales;f__Moraxellaceae;g__Acinetobacter;s__Acinetobacter baumannii	97.89	100	0	4065721	168	199005	69243	f__Moraxellaceae	689	Acinetobacter baumannii	MRSN4484	USA	TISSUE	combat	PASS
GCA_006492125.1	d__Bacteria;p__Proteobacteria;c__Gammaproteobacteria;o__Pseudomonadales;f__Moraxellaceae;g__Acinetobacter;s__Acinetobacter baumannii	97.83	100	0.136986	4048513	136	199311	89049	f__Moraxellaceae	689	Acinetobacter baumannii	MRSN843	USA	WOUND	combat	PASS
GCA_006492155.1	d__Bacteria;p__Proteobacteria;c__Gammaproteobacteria;o__Pseudomonadales;f__Moraxellaceae;g__Acinetobacter;s__Acinetobacter baumannii	97.83	99.9813	0.609299	3962420	255	364104	85911	g__Acinetobacter	1193	Acinetobacter baumannii	MRSN918	USA	WOUND	combat	PASS
GCA_006492165.1	d__Bacteria;p__Proteobacteria;c__Gammaproteobacteria;o__Pseudomonadales;f__Moraxellaceae;g__Acinetobacter;s__Acinetobacter baumannii	97.88	99.9025	0.609299	3996674	190	263859	89092	g__Acinetobacter	1193	Acinetobacter baumannii	MRSN7521	USA	URINE	combat	PASS
GCA_006492175.1	d__Bacteria;p__Proteobacteria;c__Gammaproteobacteria;o__Pseudomonadales;f__Moraxellaceae;g__Acinetobacter;s__Acinetobacter baumannii	97.74	100	0.365297	3899794	179	185912	84304	f__Moraxellaceae	689	Acinetobacter baumannii	MRSN7251	USA	WOUND	combat	PASS
GCA_006492195.1	d__Bacteria;p__Proteobacteria;c__Gammaproteobacteria;o__Pseudomonadales;f__Moraxellaceae;g__Acinetobacter;s__Acinetobacter baumannii	97.78	100	0.136986	4102859	156	330209	107352	f__Moraxellaceae	689	Acinetobacter baumannii	MRSN6541	USA	WOUND	combat	PASS
GCA_006492245.1	d__Bacteria;p__Proteobacteria;c__Gammaproteobacteria;o__Pseudomonadales;f__Moraxellaceae;g__Acinetobacter;s__Acinetobacter baumannii	98.03	99.4891	0.740532	3879513	159	235605	66648	g__Acinetobacter	1193	Acinetobacter baumannii	MRSN334	USA	RESPIRATORY	combat	PASS
GCA_006492295.1	d__Bacteria;p__Proteobacteria;c__Gammaproteobacteria;o__Pseudomonadales;f__Moraxellaceae;g__Acinetobacter;s__Acinetobacter baumannii	97.84	100	0.365297	3746484	247	138174	41901	f__Moraxellaceae	689	Acinetobacter baumannii	MRSN7153	USA	WOUND	combat	PASS
GCA_006492305.1	d__Bacteria;p__Proteobacteria;c__Gammaproteobacteria;o__Pseudomonadales;f__Moraxellaceae;g__Acinetobacter;s__Acinetobacter baumannii	98.03	98.8001	0.915215	3805274	119	209402	87696	g__Acinetobacter	1193	Acinetobacter baumannii	MRSN4943	USA	RESPIRATORY	combat	PASS
GCA_006492375.1	d__Bacteria;p__Proteobacteria;c__Gammaproteobacteria;o__Pseudomonadales;f__Moraxellaceae;g__Acinetobacter;s__Acinetobacter baumannii	97.58	100	0.582192	3812338	123	234225	86425	f__Moraxellaceae	689	Acinetobacter baumannii	MRSN7124	USA	WOUND	combat	PASS
GCA_006492385.1	d__Bacteria;p__Proteobacteria;c__Gammaproteobacteria;o__Pseudomonadales;f__Moraxellaceae;g__Acinetobacter;s__Acinetobacter baumannii	97.91	99.9813	0.609299	3896092	158	246083	85843	g__Acinetobacter	1193	Acinetobacter baumannii	MRSN7431	USA	RESPIRATORY	combat	PASS
GCA_006492405.1	d__Bacteria;p__Proteobacteria;c__Gammaproteobacteria;o__Pseudomonadales;f__Moraxellaceae;g__Acinetobacter;s__Acinetobacter baumannii	97.73	100	0.587084	4037631	137	314525	103445	f__Moraxellaceae	689	Acinetobacter baumannii	MRSN7725	USA	WOUND	combat	PASS
GCA_006492505.1	d__Bacteria;p__Proteobacteria;c__Gammaproteobacteria;o__Pseudomonadales;f__Moraxellaceae;g__Acinetobacter;s__Acinetobacter baumannii	97.58	100	0.684932	4041514	100	324057	110491	f__Moraxellaceae	689	Acinetobacter baumannii	MRSN7113	USA	WOUND	combat	PASS
GCA_006492515.1	d__Bacteria;p__Proteobacteria;c__Gammaproteobacteria;o__Pseudomonadales;f__Moraxellaceae;g__Acinetobacter;s__Acinetobacter baumannii	97.88	100	0	3835385	78	438626	152441	f__Moraxellaceae	689	Acinetobacter baumannii	MRSN7576	USA	WOUND	combat	PASS
GCA_006492575.1	d__Bacteria;p__Proteobacteria;c__Gammaproteobacteria;o__Pseudomonadales;f__Moraxellaceae;g__Acinetobacter;s__Acinetobacter baumannii	97.79	100	0.273973	4026208	112	323944	111760	f__Moraxellaceae	689	Acinetobacter baumannii	MRSN7067	USA	BLOOD	combat	PASS
GCA_006492615.1	d__Bacteria;p__Proteobacteria;c__Gammaproteobacteria;o__Pseudomonadales;f__Moraxellaceae;g__Acinetobacter;s__Acinetobacter baumannii	97.36	100	0.547945	4445863	174	343005	111221	f__Moraxellaceae	689	Acinetobacter baumannii	MRSN7460	USA	WOUND	combat	PASS
GCA_006492625.1	d__Bacteria;p__Proteobacteria;c__Gammaproteobacteria;o__Pseudomonadales;f__Moraxellaceae;g__Acinetobacter;s__Acinetobacter baumannii	97.83	100	0.136986	3886800	199	250341	58814	f__Moraxellaceae	689	Acinetobacter baumannii	MRSN423159	USA	RESPIRATORY	combat	PASS
GCA_006492635.1	d__Bacteria;p__Proteobacteria;c__Gammaproteobacteria;o__Pseudomonadales;f__Moraxellaceae;g__Acinetobacter;s__Acinetobacter baumannii	97.48	100	0	3953918	82	372558	131423	f__Moraxellaceae	689	Acinetobacter baumannii	MRSN7137	USA	WOUND	combat	PASS
GCA_006492795.1	d__Bacteria;p__Proteobacteria;c__Gammaproteobacteria;o__Pseudomonadales;f__Moraxellaceae;g__Acinetobacter;s__Acinetobacter baumannii	97.68	100	0.273973	3960624	63	532218	239269	f__Moraxellaceae	689	Acinetobacter baumannii	MRSN3360	USA	BLOOD	combat	PASS
GCA_006492865.1	d__Bacteria;p__Proteobacteria;c__Gammaproteobacteria;o__Pseudomonadales;f__Moraxellaceae;g__Acinetobacter;s__Acinetobacter baumannii	97.94	100	0	3823200	88	291949	170545	f__Moraxellaceae	689	Acinetobacter baumannii	MRSN7735	USA	WOUND	combat	PASS
GCA_006492885.1	d__Bacteria;p__Proteobacteria;c__Gammaproteobacteria;o__Pseudomonadales;f__Moraxellaceae;g__Acinetobacter;s__Acinetobacter baumannii	97.75	100	0.313112	3998300	86	409133	147178	f__Moraxellaceae	689	Acinetobacter baumannii	MRSN7446	USA	WOUND	combat	PASS
GCA_006492945.1	d__Bacteria;p__Proteobacteria;c__Gammaproteobacteria;o__Pseudomonadales;f__Moraxellaceae;g__Acinetobacter;s__Acinetobacter baumannii	97.67	99.726	0	3732873	197	137650	47885	f__Moraxellaceae	689	Acinetobacter baumannii	MRSN32304	USA	BODY_FLUID	combat	PASS
GCA_006493645.1	d__Bacteria;p__Proteobacteria;c__Gammaproteobacteria;o__Pseudomonadales;f__Moraxellaceae;g__Acinetobacter;s__Acinetobacter baumannii	97.81	100	0	3989574	158	350208	89879	f__Moraxellaceae	689	Acinetobacter baumannii	MRSN11224	USA	WOUND	combat	PASS
GCA_006493655.1	d__Bacteria;p__Proteobacteria;c__Gammaproteobacteria;o__Pseudomonadales;f__Moraxellaceae;g__Acinetobacter;s__Acinetobacter baumannii	97.92	100	0	4019329	163	272430	100582	f__Moraxellaceae	689	Acinetobacter baumannii	MRSN1174	USA	BLOOD	combat	PASS
GCA_006493685.1	d__Bacteria;p__Proteobacteria;c__Gammaproteobacteria;o__Pseudomonadales;f__Moraxellaceae;g__Acinetobacter;s__Acinetobacter baumannii	97.75	100	0	3889009	96	402138	102456	f__Moraxellaceae	689	Acinetobacter baumannii	MRSN11669	USA	URINE	combat	PASS
GCA_006493755.1	d__Bacteria;p__Proteobacteria;c__Gammaproteobacteria;o__Pseudomonadales;f__Moraxellaceae;g__Acinetobacter;s__Acinetobacter baumannii	97.93	99.9813	0.628046	3817891	100	349207	104471	g__Acinetobacter	1193	Acinetobacter baumannii	MRSN29908	USA	GROIN	combat	PASS
GCA_006493765.1	d__Bacteria;p__Proteobacteria;c__Gammaproteobacteria;o__Pseudomonadales;f__Moraxellaceae;g__Acinetobacter;s__Acinetobacter baumannii	97.66	100	0	3925966	131	255633	72702	f__Moraxellaceae	689	Acinetobacter baumannii	MRSN11695	USA	URINE	combat	PASS
GCA_006493815.1	d__Bacteria;p__Proteobacteria;c__Gammaproteobacteria;o__Pseudomonadales;f__Moraxellaceae;g__Acinetobacter;s__Acinetobacter baumannii	97.93	99.9813	0.96363	3837962	88	363481	129460	g__Acinetobacter	1193	Acinetobacter baumannii	MRSN24008	USA	GROIN	combat	PASS
GCA_006493835.1	d__Bacteria;p__Proteobacteria;c__Gammaproteobacteria;o__Pseudomonadales;f__Moraxellaceae;g__Acinetobacter;s__Acinetobacter baumannii	97.65	100	0	3829133	79	393758	147444	f__Moraxellaceae	689	Acinetobacter baumannii	MRSN1551	USA	GROIN	combat	PASS
GCA_006493845.1	d__Bacteria;p__Proteobacteria;c__Gammaproteobacteria;o__Pseudomonadales;f__Moraxellaceae;g__Acinetobacter;s__Acinetobacter baumannii	97.86	100	0	3630368	71	395954	143620	f__Moraxellaceae	689	Acinetobacter baumannii	MRSN2821	USA	WOUND	combat	PASS
GCA_006493855.1	d__Bacteria;p__Proteobacteria;c__Gammaproteobacteria;o__Pseudomonadales;f__Moraxellaceae;g__Acinetobacter;s__Acinetobacter baumannii	97.71	100	0	3965266	51	414185	273440	f__Moraxellaceae	689	Acinetobacter baumannii	MRSN10372	USA	URINE	combat	PASS
GCA_006493915.1	d__Bacteria;p__Proteobacteria;c__Gammaproteobacteria;o__Pseudomonadales;f__Moraxellaceae;g__Acinetobacter;s__Acinetobacter baumannii	97.54	100	0	3952891	72	409010	121799	f__Moraxellaceae	689	Acinetobacter baumannii	MRSN15088	USA	WOUND	combat	PASS
GCA_006493925.1	d__Bacteria;p__Proteobacteria;c__Gammaproteobacteria;o__Pseudomonadales;f__Moraxellaceae;g__Acinetobacter;s__Acinetobacter baumannii	97.89	99.9813	0.609299	3906382	104	237232	108258	g__Acinetobacter	1193	Acinetobacter baumannii	MRSN1171	USA	RESPIRATORY	combat	PASS
GCA_006494005.1	d__Bacteria;p__Proteobacteria;c__Gammaproteobacteria;o__Pseudomonadales;f__Moraxellaceae;g__Acinetobacter;s__Acinetobacter baumannii	97.73	100	0	3948243	160	240475	80246	f__Moraxellaceae	689	Acinetobacter baumannii	MRSN11703	USA	WOUND	combat	PASS
GCA_006494055.1	d__Bacteria;p__Proteobacteria;c__Gammaproteobacteria;o__Pseudomonadales;f__Moraxellaceae;g__Acinetobacter;s__Acinetobacter baumannii	97.63	100	0	3923441	87	395077	99745	f__Moraxellaceae	689	Acinetobacter baumannii	MRSN15075	USA	WOUND	combat	PASS
GCA_006494065.1	d__Bacteria;p__Proteobacteria;c__Gammaproteobacteria;o__Pseudomonadales;f__Moraxellaceae;g__Acinetobacter;s__Acinetobacter baumannii	97.94	99.9813	0.628046	3890126	136	194090	72672	g__Acinetobacter	1193	Acinetobacter baumannii	MRSN17493	USA	RESPIRATORY	combat	PASS
GCA_006494115.1	d__Bacteria;p__Proteobacteria;c__Gammaproteobacteria;o__Pseudomonadales;f__Moraxellaceae;g__Acinetobacter;s__Acinetobacter baumannii	97.7	100	0	3943650	68	386945	127644	f__Moraxellaceae	689	Acinetobacter baumannii	MRSN15070	USA	WOUND	combat	PASS
GCA_006494165.1	d__Bacteria;p__Proteobacteria;c__Gammaproteobacteria;o__Pseudomonadales;f__Moraxellaceae;g__Acinetobacter;s__Acinetobacter baumannii	97.67	100	0	3952074	129	324064	114894	f__Moraxellaceae	689	Acinetobacter baumannii	MRSN1311	USA	BLOOD	combat	PASS
GCA_006494255.1	d__Bacteria;p__Proteobacteria;c__Gammaproteobacteria;o__Pseudomonadales;f__Moraxellaceae;g__Acinetobacter;s__Acinetobacter baumannii	97.86	100	0.821918	3896841	167	257368	84690	f__Moraxellaceae	689	Acinetobacter baumannii	MRSN1187	USA	WOUND	combat	PASS
GCA_006494265.1	d__Bacteria;p__Proteobacteria;c__Gammaproteobacteria;o__Pseudomonadales;f__Moraxellaceae;g__Acinetobacter;s__Acinetobacter baumannii	98.04	100	0	3809768	93	383520	109508	f__Moraxellaceae	689	Acinetobacter baumannii	MRSN1196	USA	WOUND	combat	PASS
GCA_006494285.1	d__Bacteria;p__Proteobacteria;c__Gammaproteobacteria;o__Pseudomonadales;f__Moraxellaceae;g__Acinetobacter;s__Acinetobacter baumannii	97.76	100	0.547945	3954711	100	286092	176687	f__Moraxellaceae	689	Acinetobacter baumannii	MRSN11816	USA	WOUND	combat	PASS
GCA_006494305.1	d__Bacteria;p__Proteobacteria;c__Gammaproteobacteria;o__Pseudomonadales;f__Moraxellaceae;g__Acinetobacter;s__Acinetobacter baumannii	97.77	100	0.958904	3879236	138	305077	83839	f__Moraxellaceae	689	Acinetobacter baumannii	MRSN1183	USA	WOUND	combat	PASS
GCA_006494585.1	d__Bacteria;p__Proteobacteria;c__Gammaproteobacteria;o__Pseudomonadales;f__Moraxellaceae;g__Acinetobacter;s__Acinetobacter baumannii	97.64	100	0.136986	3901251	117	194680	85688	f__Moraxellaceae	689	Acinetobacter baumannii	MRSN16880	USA	BLOOD	combat	PASS
GCA_006494665.1	d__Bacteria;p__Proteobacteria;c__Gammaproteobacteria;o__Pseudomonadales;f__Moraxellaceae;g__Acinetobacter;s__Acinetobacter baumannii	97.75	100	0	3941955	59	472046	247787	f__Moraxellaceae	689	Acinetobacter baumannii	MRSN11663	USA	TISSUE	combat	PASS
