# Supplementary material for: High-quality Acinetobacter genomes recovered from combat wounds via metagenomic sequencing resemble cultured isolate genomes
Source: Microbiol Spectr. 2025 Nov 25;14(1):e01876-25. doi: 10.1128/spectrum.01876-25 (PMC12772318; doi:10.1128/spectrum.01876-25)
Supplement: Table S4 — 31 KOs missing from the MAGs but found in 50 or more isolate genomes. [file spectrum.01876-25-s0005.xlsx]

## Sheet: Sheet1
KO	MAG	civilian	combat	ISOLATE
K00663	0	97	6	103
K00712	0	41	11	52
K01654	0	91	9	100
K02510	0	48	6	54
K03201	0	88	6	94
K06135	0	162	47	209
K06995	0	183	27	210
K07025	0	186	32	218
K07085	0	143	28	171
K07128	0	100	15	115
K07341	0	54	6	60
K07495	0	67	10	77
K08325	0	62	16	78
K08368	0	162	31	193
K09684	0	170	25	195
K09758	0	146	28	174
K09882	0	93	15	108
K09883	0	95	15	110
K10938	0	134	29	163
K15894	0	92	9	101
K15896	0	91	9	100
K15897	0	90	9	99
K15899	0	92	9	101
K17836	0	74	28	102
K18698	0	54	14	68
K18845	0	63	2	65
K19223	0	181	30	211
K19278	0	57	4	61
K21624	0	151	27	178
K21929	0	93	14	107
K22769	0	192	16	208
